# Supplementary material for: Transcriptome analysis of the eggs of the silkworm pale red egg (rep-1) mutant at 36 hours after oviposition
Source: PLoS One. 2020 Aug 7;15(8):e0237242. doi: 10.1371/journal.pone.0237242 (PMC7413551; doi:10.1371/journal.pone.0237242)
Supplement: S1 Table — Expression levels and descriptions of differentially expressed genes. (XLSX) [file pone.0237242.s004.xlsx]

## Sheet: S1 Table
S1 Table Primers, expression levels and descriptions of differentially expressed genes.
Team	Gene ID	Gene name	Primer name	Forward primer (5'→3')	Reverse primer (5'→3')	Expression level (qRT-PCR)		Standard deviation (qRT-PCR)		Fold change (qRT-PCR)	Expression level (RNA-Seq)		Standard deviation (RNA-Seq)		Fold change (RNA-Seq)	Consistency		Description
						Wildtype	rep-1 mutant	Wildtype	rep-1 mutant		Wildtype	rep-1 mutant	Wildtype	rep-1 mutant		Up	Down
a	101737863	LOC101737863	101737863	AGAGCACCACGAGGAGGGAA	GCATCACGAAGCCGAACTGTT	0.004555	4.0689e-05	0.000534896	1.85416e-06	0.00893283	11.521	0.00999672	0.344934	0.00714043	0.000867694		Yes	uncharacterized LOC101737863
	110384983	LOC110384983	110384983	TGTGATCCGAAGAGCCAATCGA	GCCCTTGACCCACCTGGATAA	0.00411469	0.000101587	0.000118021	1.35288e-05	0.0246888	2.22175	0.106896	0.261118	0.107109	0.0481133		Yes	uncharacterized LOC110384983
	101738748	LOC101738748	101738748	TTCTCGGCGTCTGCTGTATTCT	TCTGTGGAGGTGGAGGCTGTA	0.000489976	6.12471e-05	3.97491e-05	3.81562e-05	0.125	10.2806	0.577637	0.910905	0.12447	0.056187		Yes	uncharacterized LOC101738748
	693054	Ser-4	693054	CCGAGGATCTTAGATGCGTGGT	GTTGGAAGAGGTCGTCCGATGA	0.000315152	0.00015469	0.000153872	4.71422e-05	0.490843	4.98827	0.610298	0.194174	0.220349	0.122347		Yes	serotonin receptor 4
	105842810	LOC105842810	105842810	TGCTCACATTCTTCTGCACCTT	ACAGCCATATCCTCCACAGTCA	0.00549245	7.98877e-05	0.000854643	7.90856e-05	0.014545	2.08924	0.474686	0.215533	0.0971638	0.227205		Yes	uncharacterized LOC105842810, transcript variant X2
	101738625	LOC101738625	101738625	TGGATAATCGCACATGCTGGTA	TCTCGCAACCACTTACGCATT	0.00280393	0.00106249	0.000159917	8.21106e-05	0.378929	4.77696	1.12173	0.384606	0.0217625	0.234821		Yes	uncharacterized LOC101738625
	101742249	LOC101742249	101742249	GGACCACGGATATTCAACGCAA	CCAGCCATCACCAGACCCATTA	0.0034282	0.00175822	0.000251415	0.000223997	0.512871	5.00102	1.3314	0.420519	0.119745	0.266225		Yes	uncharacterized LOC101742249, transcript variant X4
	105841635	LOC105841635	105841635	GCACATCCAGCACAACTTCAAG	CTGTTCCAACCACCGCATACAA	0.00319862	0	0.000794238	0	0	4.18123	1.2392	0.218166	0.280278	0.296372		Yes	endoplasmic reticulum metallopeptidase 1-like
	101736474	LOC101736474	101736474	AGTGGACTGAAATGCCCTTGGA	TGAGTGGCTGTGATTGGATGGT	0.054096	0.00690409	0.00188132	0.000224484	0.127627	11.0977	3.91426	0.205932	0.222199	0.352709		Yes	phosphopantothenoylcysteine decarboxylase
	101738393	LOC101738393	101738393	ACTGCCACCACTCAGGAGATTG	CCACGGAACCAGCGAGGAAT	0	8.48339e-05	0	1.02537e-05	Ref	7.02137	2.71783	0.0739675	0.218646	0.38708		No	dystrophin
	101738123	LOC101738123	101738123	AATGCCCGTGGACCAGATTCA	GCCATTCAAGGGAGCCGGTATA	0.0277443	0.0268612	0.00126798	0.00183062	0.968171	14.399	5.62697	0.0952638	0.503209	0.39079		Yes	cyclin-dependent kinases regulatory subunit
	101738538	LOC101738538	101738538	GCAACAACCAGGTCCACAAGC	CGTAAAGGTCCGCAGCAGTTTC	0.00596884	0.0011335	0.00134657	0.00010326	0.189903	26.1465	12.5342	1.07459	0.319404	0.479382		Yes	phospholipid scramblase 1, transcript variant X2
	101743306	LOC101743306	101743306	ACACCCGCCTTTGGATGCTT	CCGAGTGGACAACGTGAGAGT	0.00858877	0.144586	0.00160415	0.0074798	16.8343	16.9971	34.7082	0.391444	0.535717	2.042	Yes		probable argininosuccinate lyase, transcript variant X2
	692823	LOC692823	692823	AGGCTGGACCTGTTGTTGACAT	TCGCACATTTGATGCCCACATT	0.117984	0.386891	0.00820625	0.0249816	3.27918	45.7791	97.5941	2.62956	7.28713	2.13185	Yes		isocitrate dehydrogenase
	101735573	LOC101735573	101735573	GCCCGTGGACCCGATTTACA	TCCGCTTTCGCCATGACTAGAT	0.0613554	0.130912	0.0071536	0.0136047	2.13366	7.08932	16.6146	1.41494	1.20614	2.3436	Yes		juvenile hormone-binding protein
	101746113	LOC101746113	101746113	GCTTCTTCCGCTTCGCTTCAA	CGCCATCAATCGCCGAATAGTC	0.0644058	0.481854	0.00246371	0.0463012	7.48153	8.1521	19.8882	0.464742	1.76328	2.43964	Yes		integrin alpha-PS3-like
	101739477	LOC101739477	101739477	TTCCACTGAAGGCCAGGTTCTT	TCCACTGTGCCACGATATCCAA	0.0111511	0.0883883	0.00331909	0.0264077	7.9264	10.3402	27.0915	1.00391	1.15294	2.62002	Yes		uncharacterized LOC101739477, transcript variant X4
	101745228	LOC101745228	101745228	CCTCGCCTCACTCTCCACATAT	GCCTCCTTCCTCTGAACTACGA	0.0284256	0.0751891	0.00578636	0.0188475	2.64512	6.20767	22.9201	0.431513	0.57632	3.69222	Yes		transmembrane protein 209
	733030	LOC733030	733030	CCAGAACAGATCGCCGTCCT	ACCGTTGCCTTCCTTGTCGTA	0.00664584	0.0246888	0.00146248	0.00605248	3.71493	1.57533	8.45992	0.15992	0.709656	5.37023	Yes		troponin C, transcript variant X1
	101744220	LOC101744220	101744220	TGGAGAAGTTCCGCACCGATT	GCGTTGATGCCTGATGACTGAG	0.00349619	0.0408553	0.000326728	0.01153	11.6857	0.462229	3.51159	0.0381032	0.233145	7.59707	Yes		glutamate-gated chloride channel-like, transcript variant X7
	101740993	LOC101740993	101740993	TGGTGAGTATGGTGGTTGGTGT	TCCTCTGCTCCGTCGTCATTG	0.0050366	0.0246318	0.000583674	0.0058139	4.89056	0.632597	5.79275	0.0952346	0.500854	9.15708	Yes		serine/threonine-protein kinase fused
	101737362	LOC101737362	101737362	TCCTGTTCTGCGTCTCGTTCTT	CCGTGATGTGTCCTCCGTAGTT	0	0.101063	0	0.0207065	Ref	0.204312	3.71679	0.0104851	0.485928	18.1917	Yes		dynein heavy chain 2, axonemal-like
	101739608	LOC101739608	101739608	ATACCGCCGTTCTTGCTGAGA	CCGCTATTTCCCACGCATTGAA	0.00322459	0.0859714	0.00114824	0.00149721	26.6611	0.524353	10.0049	0.188755	0.565825	19.0806	Yes		1-acyl-sn-glycerol-3-phosphate acyltransferase alpha-like
	101735534	LOC101735534	101735534	GCCAGAAGGTGACGAAGCGTTA	CGGGCTTGGAAGTATCCTGTGT	0.244855	0.0843969	0.0229865	0.00680517	0.344681	0.0734253	2.41433	0.0453637	0.310512	32.8814	No		serine/threonine-protein kinase greatwall-like
b	692586	wh3	wh3	AGGTTCTTCATCGCTTCAGGAT	AAGTGCTTCGTTGCCGTAGT	5.55187e-05	7.15842e-05	2.74708e-05	1.23559e-05	1.28937	10.0406	11.0553	0.960916	1.4275	1.10107	Yes		ATP dependent transmembrane transporter protein
	100233161	Kynu	kynu	GCTGCCAAAGAACGAAACATCT	GTTGAAACTGCGTGTGTGGTT	0	0.000191107	0	5.00824e-05	Ref	0.00368615	0.0141244	0.005213	0.010037	3.83175	Yes		kynureninase
	692509	Kmo	KMO	CGAAGGCAACGAATTAGGCAAT	CGAGAGCGATGTTGGCAATG	0.000142179	0.000411544	4.43091e-05	4.98545e-05	2.89454	0.586206	0.517639	0.0354867	0.0941165	0.883032		No	kynurenine 3-monooxygenase
	101745043	LOC101745043	LOC101745043	CGCTTGCTGAGGTCGTCAA	CCGTAAGTCGTACAGTCCTGAA	0.000121789	0.000279151	8.04449e-06	3.89933e-05	2.29209	0.956402	0.715986	0.163228	0.142755	0.748625		No	kynurenine formamidase
	101744754	LOC101744754	LOC101744754	GCACTTGTCTCGGCAGGAA	TTCAGCGTCTCAGTTCTGTCTC	0	3.45729e-05	0	1.92515e-06	Ref	0.326528	0.255017	0.0492778	0.0616122	0.780995		No	N-methyl-L-tryptophan oxidase
	101746521	LOC101746521	LOC101746521	CCGTTCTACGATGCGTTCAAC	TCAGTGGAAGGAGGAAGGAGAT	0.0054988	0.00441511	0.000131131	0.000210627	0.802923	52.2147	47.3957	2.44734	2.38686	0.907707		Yes	peroxidase
	100862765	w-2	W-2	CGCCATCGGATTGACCATATTC	CATCAGCCAGGACAGGTAGC	0.000745244	0.00112697	0.000148313	7.52227e-05	1.51222	11.2361	14.2821	1.75564	1.41091	1.27109	Yes		scarlet
	101741261	Bm-re	MFS	GTCTGTATTGGGCATTGAGTC	CAATATGCCAAGTGCGGCAC	0.00899496	0.0853775	0.00138167	0.0075823	9.4917	29.7647	27.7221	3.50656	1.70033	0.931377		No	major facilitator superfamily domain-containing protein 12-like
