# Supplementary material for: Transcriptome analysis of the eggs of the silkworm pale red egg (rep-1) mutant at 36 hours after oviposition
Source: PLoS One. 2020 Aug 7;15(8):e0237242. doi: 10.1371/journal.pone.0237242 (PMC7413551; doi:10.1371/journal.pone.0237242)
Supplement: S2 Table — (XLSX) [file pone.0237242.s005.xlsx]

## Sheet: S2 Table
S2 Table Reads number and RPKM values of all genes
Gene ID	Wildtype-1		Wildtype-2		Wildtype-3		Mutant-1		Mutant-2		Mutant-3		Gene name	Chromosome	Description
	Reads number	RPKM value	Reads number	RPKM value	Reads number	RPKM value	Reads number	RPKM value	Reads number	RPKM value	Reads number	RPKM value
692349	2243	6.35488	2462	6.41885	3016	6.57495	2637	6.74477	3529	6.7529	2894	6.27476	Sxl	NW_004582011.1	sex-lethal, transcript variant X3
692353	9	0.273845	5	0.139999	12	0.280949	3	0.0824068	9	0.184955	4	0.0931415	LOC692353	NW_004587164.1	histone H2A-like protein
692354	0	0	0	0	0	0	0	0	0	0	0	0	VAP	NW_004581766.1	VAP-peptide
692355	2385	58.546	2566	57.9638	3049	57.5903	2774	61.4744	3910	64.8256	3335	62.6506	MBF1	NW_004582010.1	multiprotein bridging factor 1
692356	4389	79.2962	4473	74.3664	5311	73.8322	4554	74.2778	6272	76.5339	5541	76.6118	Pcna	NW_004581710.1	proliferating cell nuclear antigen, transcript variant X1
692357	0	0	0	0	1	0.0172241	0	0	0	0	0	0	LOC692357	NW_004582147.1	serine protease
692360	4639	62.3196	5170	63.9119	5897	60.9557	4965	60.2142	7160	64.9642	5870	60.3475	eIF4AIII	NW_004581695.1	eukaryotic initiation factor 4A-III
692361	10706	61.8368	11220	59.6354	13315	59.1758	11950	62.3113	16413	64.0278	14047	62.0904	LOC692361	NW_004581715.1	ATP-dependent RNA helicase DDX3X, transcript variant X2
692362	2	0.0759828	1	0.0349604	0	0	3	0.102893	1	0.0256594	1	0.0290741	CPR2	NW_004581707.1	cuticular protein RR-1 motif 2
692363	0	0	0	0	0	0	0	0	0	0	0	0	CPR38	NW_004582025.1	cuticular protein RR-1 motif 38
692364	130	0.397937	118	0.332387	156	0.367433	83	0.229366	128	0.264632	203	0.475541	LOC692364	NW_004582010.1	nuclear hormone receptor FTZ-F1 beta, transcript variant X4
692365	0	0	0	0	0	0	0	0	0	0	0	0	Mor	NW_004582029.1	moricin
692366	23620	93.7851	25097	91.6995	29111	88.9394	26289	94.2339	35722	95.7968	29032	88.2169	trh	NW_004582373.1	trachealess
692367	49308	271.306	63814	323.109	82662	349.97	65887	327.281	83107	308.845	68306	287.622	Sap-r	NW_004624704.1	saposin-related
692368	9	0.128012	16	0.20942	21	0.229831	16	0.20545	39	0.374656	21	0.228585	PPAE	NW_004581696.1	prophenoloxidase activating enzyme
692369	0	0	0	0	0	0	0	0	0	0	0	0	CecD	NW_004581747.1	cecropin D
692370	0	0	0	0	0	0	0	0	0	0	0	0	Apn2	NW_004581690.1	aminopeptidase N
692371	0	0	0	0	0	0	0	0	0	0	0	0	CPR4	NW_004582021.1	cuticular protein RR-1 motif 4
692372	16	0.442458	15	0.381711	23	0.489399	19	0.474334	28	0.522963	32	0.677209	PGRP-S1	NW_004581690.1	peptidoglycan recognition protein S1
692373	9201	53.3716	10736	57.3072	12691	56.644	11882	62.222	16179	63.3852	14581	64.7266	HSP70	NW_004582010.1	heat shock 70 kD protein cognate, transcript variant X1
692374	14	0.153482	12	0.12106	19	0.160275	10	0.0989712	12	0.0888529	26	0.218134	ie2	NW_004581802.1	integument esterase 2
692375	0	0	2	0.0499435	0	0	0	0	0	0	3	0.0623016	CPR83	NW_004582025.1	cuticular protein RR-2 motif 83
692378	56	0.0788625	76	0.0984889	64	0.0693499	61	0.0775518	75	0.0713354	63	0.0678959	Kettin	NW_004582015.1	kettin protein
692379	947	10.9927	1061	11.3334	903	8.06536	488	5.1139	619	4.85294	529	4.69926	BGRP1	NW_004582023.1	beta-1,3-glucan recognition protein 1
692380	0	0	0	0	0	0	0	0	0	0	0	0	LOC692380	NW_004582011.1	chymotrypsin-like elastase family member 1
692381	4403	39.4763	4542	37.4737	5380	37.1153	5146	41.6521	7085	42.9031	7914	54.3006	AnnIX	NW_004582022.1	Annexin IX, transcript variant X1
692383	4947	41.8957	5228	40.7432	6565	42.7805	7333	56.0646	7393	42.2873	9847	63.8194	Samui	NW_004582028.1	BAG domain-containing protein Samui, transcript variant X2
692384	2491	26.7039	2993	29.5256	3362	27.732	2341	22.6559	3472	25.1386	2975	24.4067	BAEE	NW_004581681.1	BzArgOEtase
692385	3491	34.5453	3877	35.3042	4583	34.8957	4120	36.8057	5827	38.9444	5245	39.7196	Mre11	NW_004582008.1	meiotic recombination 11
692386	4268	20.0297	4729	20.4226	5372	19.3986	4934	20.904	6937	21.9879	5439	19.534	Copg1	NW_004582015.1	nonclathrin coat protein gamma1-COP
692387	27464	351.744	35064	413.252	41678	410.726	32572	376.605	46217	399.784	33601	329.333	Idgf	NW_004582015.1	imaginal disk growth factor, transcript variant X1
692388	8135	155.256	8150	143.133	9711	142.606	8621	148.534	12012	154.834	10081	147.236	eIF3h	NW_004582012.1	eukaryotic translation initiation factor 3 subunit H
692390	2077	35.3863	2186	34.2721	2097	27.4903	1632	25.1014	2113	24.3142	1972	25.7114	LOC692390	NW_004582028.1	cathepsin B
692391	26466	307.39	25732	275.021	31114	278.061	25899	271.558	34163	267.99	32049	284.863	Ef-1g	NW_004582009.1	elongation factor 1 gamma, transcript variant X1
692392	2644	9.5082	3097	10.2487	3688	10.205	2710	8.79803	4567	11.0925	3010	8.2837	LOC692392	NW_004582008.1	laminin subunit beta-1
692393	3647	79.0264	3830	76.3706	4262	71.0612	3846	75.2359	5312	77.7419	4824	79.9953	Ef-1d	NW_004582016.1	elongation factor 1 delta, transcript variant X1
692394	1	0.025375	0	0	0	0	1	0.0229079	1	0.0171383	0	0	CPR104	NW_004582025.1	cuticular protein RR-2 motif 104
692395	4	0.106976	0	0	1	0.0205783	1	0.0241438	1	0.0180629	1	0.0204666	CPR103	NW_004582025.1	cuticular protein RR-2 motif 103
692396	0	0	0	0	0	0	0	0	0	0	0	0	Alps	NW_004582593.1	soluble alkaline phosphatase
692397	214	2.12385	192	1.75348	259	1.97784	251	2.24886	343	2.29913	295	2.24054	serpin-12	NW_004582022.1	serine protease inhibitor 12, transcript variant X1
692398	0	0	2	0.0570239	3	0.071522	3	0.0839143	2	0.041853	6	0.142268	PGRP-S5	NW_004582011.1	peptidoglycan recognition protein S6
692399	0	0	0	0	0	0	0	0	0	0	0	0	ap	NW_004582030.1	apterous, transcript variant X1
692400	354	3.28248	320	2.73049	342	2.4401	411	3.44049	425	2.66164	533	3.78222	LOC692400	NW_004582021.1	ecdysteroid-inducible angiotensin-converting enzyme-related gene product, transcript variant X5
692401	1166	21.4474	1390	23.5279	1604	22.702	1503	24.9583	2092	25.9896	1950	27.4494	Mtch	NW_004582031.1	mitochondrial carrier homolog
692402	1258	8.92473	1486	9.70118	1665	9.08891	1577	10.1001	1983	9.50163	1778	9.6531	LOC692402	NW_004582019.1	coatomer subunit gamma
692403	64	0.387381	63	0.350906	104	0.484367	36	0.196716	61	0.249373	43	0.199181	ChiR1	NW_004581719.1	chitinase-related protein 1
692404	3	0.0721612	0	0	0	0	1	0.0217151	1	0.0162459	0	0	CPR99	NW_004582025.1	cuticular protein RR-2 motif 99
692405	0	0	0	0	1	0.0195493	0	0	0	0	0	0	CPR95	NW_004582025.1	cuticular protein RR-2 motif 95
692406	35	0.666719	54	0.946585	69	1.01136	32	0.550306	30	0.385973	39	0.568539	CPR93	NW_004582025.1	cuticular protein RR-2 motif 93
692408	10	0.294999	9	0.244317	5	0.113494	8	0.213054	1	0.0199242	2	0.0451513	CPR71	NW_004582022.1	cuticular protein RR-2 motif 71
692410	3	0.0509835	8	0.125109	4	0.0523059	0	0	7	0.0803465	7	0.0910388	CPR122	NW_004581719.1	cuticular protein RR-2 motif 122
692411	0	0	0	0	1	0.021904	0	0	0	0	1	0.0217852	CPR45	NW_004582025.1	cuticular protein RR-1 motif 45
692412	395	1.70132	428	1.69638	444	1.47148	285	1.10819	340	0.989075	294	0.969075	Gcy	NW_004582022.1	receptor type guanylyl cyclase
692413	15	0.161912	16	0.158928	20	0.166112	31	0.302085	32	0.233292	21	0.173472	LOC692413	NW_004582010.1	opsin 1
692414	11	0.199446	15	0.250274	18	0.251124	8	0.130949	23	0.281658	14	0.19426	LOC692414	NW_004582023.1	opsin 2, transcript variant X2
692415	23	0.136572	14	0.0764983	18	0.0822409	8	0.0428846	17	0.0681777	14	0.0636181	Dsx	NW_004581681.1	doublesex, transcript variant X15
692416	124	1.84641	130	1.78132	120	1.3749	106	1.42492	152	1.52866	112	1.27628	LOC692416	NW_004581695.1	Bombyrin
692417	1	0.0118377	1	0.0108933	3	0.0273258	7	0.0748077	15	0.119928	7	0.0634144	Tst	NW_004582036.1	testis specific tektin
692418	0	0	0	0	1	0.0349095	0	0	0	0	0	0	Ai-b	NW_004581689.1	testis-specific ATPase inhibitor-like protein
692419	1	0.0123634	3	0.0341311	0	0	1	0.0111613	5	0.0417511	4	0.0378458	Or-1	NW_004582015.1	olfactory receptor 1
692420	13074	104.046	15352	112.428	18706	114.547	17530	125.945	25399	136.52	37704	229.629	Hsp90	NW_004581777.1	90-kDa heat shock protein
692422	29154	719.135	32927	747.404	34936	663.083	31817	708.517	41866	697.484	30502	575.786	p27K	NW_004582025.1	27 kDa glycoprotein
692423	921	10.1848	1198	12.1911	1757	14.9502	1047	10.4525	1163	8.68629	1124	9.51219	NimB	NW_004582284.1	nimrod B
692424	30424	612.258	29791	551.689	35459	549.069	30615	556.2	39311	534.309	34803	535.988	RpSA	NW_004581833.1	ribosomal protein SA, transcript variant X1
692425	4633	25.0646	5760	28.6755	6770	28.1819	5580	27.2528	7686	28.084	6595	27.3045	Anxb13	NW_004581679.1	annexin B13
692426	6	0.077234	9	0.106608	5	0.0495234	3	0.0348624	6	0.0521638	2	0.0197019	Cop	NW_004582010.1	cerebral opsin, transcript variant X1
692427	0	0	0	0	0	0	0	0	0	0	0	0	Pp	NW_004582200.1	paralytic peptide
692428	115834	1572.73	116350	1453.7	140445	1467.26	100760	1235.05	112200	1028.9	121954	1267.17	Tua1	NW_004581699.1	alpha-tubulin
692429	54	0.539613	92	0.845994	90	0.692012	114	1.02842	162	1.09336	165	1.26181	Tua2	NW_004582021.1	alpha-tubulin
692430	6	0.055686	7	0.0597839	8	0.0571305	9	0.0754079	17	0.106563	9	0.0639232	Tua3	NW_004581789.1	alpha-tubulin, transcript variant X1
692431	3420	35.8314	3772	36.3664	4206	33.907	3252	30.7586	3565	25.2266	3875	31.0692	Tub1	NW_004581745.1	beta-tubulin, transcript variant X1
692432	31011	336.525	29987	299.451	38923	325.006	30590	299.682	32794	240.357	33588	278.937	Tub3	NW_004581745.1	beta-tubulin, transcript variant X1
692433	11745	136.803	13545	145.182	15627	140.056	12238	128.687	18827	148.111	13978	124.598	Fps	NW_004582035.1	farnesyl pyrophosphate syntase
692434	1	0.0111007	0	0	1	0.00854149	2	0.0200429	0	0	3	0.0254855	PTSP	NW_004581689.1	prothoracicostatic peptide, transcript variant X1
692435	2	0.0123035	1	0.00566096	1	0.0047335	15	0.0833047	13	0.0540136	156	0.73442	CLIP4	NW_004581739.1	clip domain serine protease 4, transcript variant X2
692436	231462	2213.91	230325	2027.27	273946	2016.17	244742	2113.33	329041	2125.65	269477	1972.53	Hsc70-4	NW_004582021.1	heat shock cognate protein
692437	4	0.0646791	1	0.0148797	3	0.0373257	9	0.131379	11	0.120132	7	0.0866209	CPG4	NW_004581743.1	cuticular protein glycine-rich 4
692438	262	3.82013	267	3.58244	310	3.47793	407	5.35735	354	3.48611	334	3.72686	CPR21	NW_004582014.1	cuticular protein RR-1 motif 21, transcript variant X1
692439	17597	155.982	18702	152.551	22424	152.944	19646	157.213	26064	156.04	22727	154.169	Tia1	NW_004581793.1	TIA1 cytotoxic granule-associated RNA binding protein, transcript variant X3
692440	1720	14.6766	1974	15.5001	2442	16.0334	2164	16.6699	2615	15.0706	2671	17.4418	Dorsal	NW_004582013.1	embryonic polarity protein dorsal, transcript variant A
692441	31754	461.999	32389	433.642	37165	416.064	33348	438.018	45249	444.644	41608	463.277	Ybp	NW_004582015.1	Y-box protein
692442	2872	12.169	2970	11.5802	3767	12.2814	3098	11.8503	4022	11.5099	4185	13.5702	Gq	NW_004581705.1	G protein alpha q, transcript variant X2
692443	2	0.0479939	2	0.0441649	1	0.0184646	1	0.0216638	3	0.0486226	1	0.0183644	Crz	NW_004581683.1	corazonin, transcript variant X1
692444	14449	229.978	15899	232.868	18029	220.802	12456	178.981	16605	178.504	12392	150.942	LOC692444	NW_004581681.1	ecdysteroid-phosphate phosphatase
692445	2	0.013794	2	0.0126935	0	0	0	0	3	0.0139747	2	0.0105563	Jhamt	NW_004582013.1	juvenile hormone acid methyltransferase
692446	3921	20.9231	4197	20.6091	5306	21.786	3979	19.1682	6008	21.6531	4767	19.4668	Ets	NW_004581754.1	transcription factor Ets
692447	0	0	0	0	0	0	0	0	0	0	0	0	Sp	NW_004581884.1	serine protease
692448	6310	28.4186	6483	26.8684	7639	26.4724	6674	27.1356	8569	26.0654	7047	24.2884	LOC692448	NW_004582014.1	furin-like convetase, transcript variant X7
692449	595	5.26267	798	6.49506	865	5.88692	572	4.56735	861	5.14344	712	4.81937	Mef2	NW_004582027.1	myocyte enhancing factor 2, transcript variant B
692451	18	0.226959	18	0.208852	17	0.164932	22	0.250424	14	0.119224	3	0.0289478	Pi-t1	NW_004581729.1	inorganic phosphate transporter 1, transcript variant X1
692452	2	0.0304729	2	0.0280417	4	0.046895	2	0.0275101	1	0.0102907	0	0	Lsp-t	NW_004581686.1	LSP-T protein, transcript variant X4
692453	823	12.4928	982	13.7171	1213	14.1678	1120	15.3481	1590	16.3011	1553	18.0406	Ahsa1	NW_004582019.1	activator of 90 kDa heat shock protein ATPase homolog 1
692454	711	4.28569	952	5.28056	1114	5.16678	905	4.9247	1329	5.4105	1179	5.43859	Treh-2	NW_004581697.1	trehalase-2, transcript variant X4
692455	7178	70.1085	7790	70.0158	9128	68.6003	7863	69.3321	11366	74.9783	9390	70.1865	Rli	NW_004582022.1	ribonuclease L inhibitor homolog, transcript variant X1
692456	21793	290.651	26135	320.751	30355	311.507	27300	328.697	40878	368.218	27412	279.779	Cat	NW_004582015.1	catalase
692457	12	0.090671	16	0.11125	20	0.116279	13	0.0886767	10	0.0510326	12	0.0693887	Dhr-1	NW_004581733.1	diapause hormone receptor-1
692458	8	0.131769	7	0.106099	6	0.0760428	2	0.0297395	9	0.100122	4	0.0504202	LOC692458	NW_004581806.1	uncharacterized LOC692458
692460	4431	71.421	5109	75.7794	6525	80.9259	5333	77.6024	7026	76.488	5910	72.9008	Go	NW_004581685.1	G protein alpha subunit Go, transcript variant 2
692462	890	17.6829	939	17.168	1167	17.8409	1068	19.1564	1494	20.0482	1388	21.1044	RFC40	NW_004581689.1	replication factor C subunit 2
692463	3144	29.6259	3408	29.5515	4138	30.0029	3810	32.4111	4618	29.3903	4307	31.0588	Mcm7	NW_004581691.1	minichromosome maintenance complex component 7
692464	2143	18.4331	2730	21.6087	3474	22.9926	2165	16.8117	3026	17.5795	2287	15.0544	aqp	NW_004582010.1	aquaporin, transcript variant X2
692465	24	0.301862	16	0.185186	9	0.087101	27	0.306578	40	0.339796	46	0.442768	PDF	NW_004581719.1	pigment-dispersing factor, transcript variant X5
692466	1658	22.3324	1898	23.5254	2233	23.1431	1972	23.9793	2487	22.6249	2154	22.2032	Erk	NW_004582017.1	extracellular regulated MAP kinase
692467	1750	9.25565	2282	11.1065	2687	10.935	2083	9.94574	3386	12.0953	2543	10.2929	Mek	NW_004582014.1	MAP kinse-ERK kinase, transcript variant X1
692468	1101	7.89357	1275	8.41177	1605	8.85409	1365	8.83483	1586	7.67981	1645	9.02553	Apkc	NW_004581850.1	atypical protein kinase C
692470	0	0	1	0.00993299	0	0	0	0	0	0	0	0	Or-3	NW_004581721.1	olfactory receptor 3
692471	12	0.0644399	17	0.0840066	14	0.0578475	10	0.0484789	4	0.0145076	4	0.0164382	Or-4	NW_004582033.1	olfactory receptor 4, transcript variant X1
692472	0	0	1	0.0623461	0	0	0	0	0	0	0	0	Or-5	NW_004581771.1	olfactory receptor 5
692473	1	0.0144254	0	0	0	0	0	0	1	0.00974292	0	0	Or-6	NW_004582013.1	olfactory receptor 6, transcript variant X1
692474	349	1.59657	382	1.60812	385	1.35521	21	0.0867284	34	0.105052	30	0.105028	msR	NW_004582017.1	myosuppressin receptor
692475	2	0.0511975	0	0	1	0.0196971	0	0	3	0.0518682	3	0.0587707	glv1	NW_004581711.1	gloverin 1
692476	1	0.0214629	1	0.0197506	1	0.0165148	1	0.0193762	0	0	2	0.0328503	glv3	NW_004581696.1	gloverin 3, transcript variant X1
692477	1	0.0246668	11	0.249687	2	0.0379599	0	0	6	0.0999595	6	0.113262	glv4-like	NW_004581711.1	gloverin 4-like, transcript variant X1
692478	6450	42.7589	6854	41.8121	7967	40.6392	5648	33.8019	7438	33.3031	6521	33.0828	LOC692478	NW_004582010.1	homeobox protein extradenticle, transcript variant X5
692479	168	2.08339	148	1.68894	195	1.86071	161	1.80246	205	1.71702	213	2.02144	Mf-cpa	NW_004582024.1	molting fluid carboxypeptidase A
692480	931	8.84664	991	8.66549	1135	8.29865	1015	8.7071	1410	9.04916	1499	10.9006	Dnmt2	NW_004582023.1	DNA cytosine-5 methyltransferase
692481	116	0.584614	127	0.588987	156	0.604949	141	0.641519	198	0.673965	170	0.655663	Adamts-like	NW_004581686.1	A disintegrin and metalloproteinase with thrombospondin motifs like
692482	1278	14.4471	1351	14.0539	1565	13.6128	1475	15.0529	2030	15.4991	2498	21.6104	Chk2	NW_004582026.1	cell cycle checkpoint kinase 2
692483	1158	14.831	1291	15.2153	1593	15.6986	1325	15.32	1855	16.046	1545	15.143	Sirt2	NW_004581681.1	NAD-dependent deacetylase sirtuin 2 homolog
692484	2903	26.0506	3405	28.1177	3950	27.2741	3473	28.1355	4973	30.1405	4422	30.3676	Rpa1	NW_004582026.1	replication protein A1
692485	1509	27.483	1678	28.1228	1935	27.1168	1726	28.3789	2337	28.7471	2130	29.6876	Rpa2	NW_004582026.1	replication protein A2
692486	727	24.8764	900	28.3391	1034	27.2243	965	29.8098	1380	31.8928	1164	30.4808	Rpa3	NW_004581810.1	replication protein A3
692487	490	13.6058	443	11.3194	451	9.6358	633	15.8676	844	15.8282	3734	79.3457	Hsp20.1	NW_004623843.1	heat shock protein hsp20.1
692488	138	3.72497	161	3.99909	192	3.98775	202	4.92238	232	4.22954	794	16.4016	Hsp23.7	NW_004581746.1	heat shock protein hsp23.7
692490	0	0	0	0	1	0.0189569	1	0.0222415	0	0	2	0.0377082	an-0895	NW_004582029.1	juvenile hormone binding protein an-0895
692491	7	0.181246	9	0.214439	13	0.258998	10	0.233748	14	0.244827	12	0.237778	an-0128	NW_004581788.1	juvenile hormone binding protein an-0128
692492	11	0.122913	12	0.12339	9	0.0773806	15	0.151313	23	0.173578	4	0.0342048	ce-0330	NW_004582029.1	juvenile hormone binding protein ce-0330, transcript variant X5
692493	32	0.398782	21	0.240822	41	0.393144	3	0.0337509	3	0.0252504	1	0.00953687	an-0147	NW_004582016.1	juvenile hormone binding protein an-0147, transcript variant X1
692494	5	0.118034	7	0.152064	4	0.0726573	5	0.106558	14	0.223216	0	0	an-0921	NW_004582029.1	juvenile hormone binding protein an-0921
692495	9744	195.896	10823	200.229	11832	183.033	11978	217.396	15362	208.592	11937	183.655	e96h-0303	NW_004581788.1	juvenile hormone binding protein e96h-0303
692496	88	1.27669	79	1.05468	85	0.948862	101	1.32282	110	1.07784	74	0.821587	CPT2	NW_004582015.1	cuticular protein tweedle motif 2
692497	3	0.0526565	2	0.0323037	0	0	4	0.0633826	5	0.0592736	3	0.040297	CPT3	NW_004581707.1	cuticular protein tweedle motif 3
692498	0	0	1	0.0130159	0	0	0	0	2	0.0191062	0	0	CPG12	NW_004582021.1	cuticular protein glycine-rich 12
692499	67	0.709272	85	0.828034	94	0.765683	94	0.898349	148	1.05818	247	2.00104	Cyp302a1	NW_004582025.1	cytochrome P450 302A1
692500	1306	6.23122	1422	6.24339	1618	5.94006	1421	6.12073	1917	6.1775	2385	8.70841	Lpr	NW_004582027.1	lipophorin receptor, transcript variant X5
692501	2537	35.1743	2738	34.9325	3020	32.2177	2711	33.9324	3798	35.5649	3017	32.0111	LOC692501	NW_004582029.1	farnesyltransferase, CAAX box, alpha
692502	5064	43.7618	5473	43.523	6580	43.7533	6046	47.1682	8451	49.3254	7766	51.3594	Ck2a	NW_004582016.1	casein kinase 2 alpha subunit, transcript variant X3
692503	3544	44.3828	4074	46.9497	4765	45.9163	3417	38.6318	4740	40.0922	4493	43.0604	Hop	NW_004582013.1	Hsc70/Hsp90-organizing protein HOP
692504	1787	73.3768	1982	74.8909	2283	72.1312	2137	79.2169	3132	86.8594	3089	97.0672	LOC692504	NW_004582018.1	p23-like protein
692505	19	0.119413	21	0.121453	26	0.125735	35	0.198585	46	0.195262	28	0.134672	LOC692505	NW_004582014.1	steroid receptor seven-up, isoforms B/C, transcript variant X1
692506	3134	19.3264	3282	18.6244	3030	14.3773	2075	11.5518	2717	11.3163	1940	9.15534	Nep-L	NW_004582015.1	neutral endopeptidase 24.11, transcript variant X2
692507	0	0	0	0	0	0	0	0	1	0.0233466	0	0	CPG1	NW_004581743.1	cuticular protein glycine-rich 1
692508	73	0.405397	75	0.383275	115	0.491404	111	0.556494	204	0.765155	134	0.569487	Cb10	NW_004582016.1	wing disc-specific protein
692509	56	0.581913	57	0.54505	79	0.631656	45	0.422145	92	0.645683	61	0.485088	Kmo	NW_004581693.1	kynurenine 3-monooxygenase
692510	501	2.06804	540	2.05119	603	1.91523	559	2.08311	649	1.80937	533	1.68372	NOS1	NW_004581679.1	nitric oxide synthase 1, transcript variant X1
692511	48534	512.454	48530	471.531	59234	481.241	52946	504.685	63190	450.628	60548	489.248	Tub2	NW_004581745.1	beta-tubulin
692512	0	0	3	0.038751	0	0	0	0	2	0.018961	3	0.0322265	Tub4	NW_004581691.1	beta-tubulin
692513	9	0.162027	10	0.165667	7	0.0969675	6	0.097516	11	0.133752	8	0.110219	LOC692513	NW_004582027.1	lipase-1, transcript variant X1
692514	0	0	0	0	0	0	0	0	0	0	0	0	Far	NW_004582013.1	fatty-acyl reductase, transcript variant X1
692515	176	3.00864	194	3.05176	235	3.09107	264	4.07418	390	4.5028	447	5.84771	Ptp-h	NW_004582029.1	protein tyrosine phosphatase
692516	740	10.2041	803	10.1894	948	10.0585	897	11.1664	1231	11.4646	1078	11.3758	Fmbp-1	NW_004581679.1	fibroin-modulator-binding protein-1
692517	25056	222.974	28860	236.336	36892	252.615	29437	236.492	41803	251.253	32341	220.251	G3pdh-1	NW_004581726.1	glycerol-3-phosphate dehydrogenase-1, transcript variant X3
692518	1572	7.89512	1739	8.03705	1892	7.31156	1752	7.94364	2474	8.39202	2704	10.3928	DESAT4	NW_004582013.1	fatty acid desaturase, transcript variant X2
692519	4908	45.2618	5421	46.0043	6623	46.9965	6090	50.7019	8748	54.4876	7267	51.2865	Ras3	NW_004581698.1	ras protein
692520	3519	49.9826	4046	52.8831	4768	52.1097	4282	54.9067	6126	58.7675	4809	52.2727	Ras1	NW_004581723.1	ras-like protein 1
692521	4606	64.2545	5194	66.6765	6850	73.5281	7490	94.328	11123	104.8	9014	96.2316	GSTd2	NW_004581771.1	glutathione S-transferase delta 2, transcript variant X1
692522	661	3.32717	842	3.9001	908	3.51675	697	3.16727	909	3.09028	756	2.91216	Per	NW_004582015.1	period, transcript variant X5
692523	93	0.15307	79	0.119654	96	0.12158	65	0.0965828	110	0.122282	142	0.178861	Br-c	NW_004581700.1	broad-complex, transcript variant X8
692524	38	0.278832	38	0.256587	64	0.361345	90	0.596185	74	0.366735	80	0.449231	Pbanr	NW_004581733.1	pheromone biosynthesis activating neuropeptide receptor, transcript variant X1
692526	459	1.97698	681	2.69915	734	2.43259	550	2.13861	788	2.29233	639	2.10625	Cpkc	NW_004581725.1	conventional protein kinase C, transcript variant X3
692527	319	7.3596	413	8.76808	332	5.89365	192	3.99893	321	5.00183	257	4.5375	glv2	NW_004581682.1	gloverin 2, transcript variant X1
692528	2077	9.28433	2100	8.63823	2447	8.41649	2141	8.63993	2880	8.69496	3134	10.721	Dnmt1	NW_004582026.1	DNA cytosine-5 methyltransferase, transcript variant X1
692529	1026	5.50234	1233	6.08491	1398	5.76886	879	4.25567	1079	3.90825	990	4.06308	Adamts-1	NW_004582021.1	A disintegrin and metalloproteinase with thrombospondin motifs 1
692530	604	2.03524	615	1.90697	737	1.91086	595	1.80998	741	1.68639	740	1.90823	Cycb	NW_004581721.1	Cycle like factor b, transcript variant X4
692531	13	0.140399	25	0.248457	47	0.390571	21	0.204747	25	0.182356	21	0.173564	Glpq	NW_004582010.1	glycerophosphoryl diester phosphodiesterase
692532	2590	32.3359	2624	30.1467	2904	27.8974	2890	32.5733	3350	28.2482	3057	29.2079	LOC692532	NW_004581728.1	guanine nucleotide-binding protein G(s) subunit alpha, transcript variant X2
692533	3977	115.148	4068	108.386	4242	94.5052	4116	107.586	5046	98.6757	5234	115.973	Hsp19.9	NW_004581697.1	heat shock protein hsp 19.9
692534	1069	16.2634	1177	16.4778	1500	17.5593	1682	23.1014	2445	25.1231	4018	46.7803	Hsp21.4	NW_004582008.1	heat shock protein hsp21.4
692535	3314	52.7474	4127	60.4469	5308	65.0073	5339	76.7163	8534	91.7407	6524	79.4663	brP-1649	NW_004581691.1	juvenile hormone binding protein brP-1649
692536	3	0.0676762	3	0.0622769	3	0.0520737	5	0.101827	0	0	2	0.0345275	brP-2095	NW_004582008.1	juvenile hormone binding protein brP-2095
692537	781	7.18938	784	6.64121	967	6.84935	868	7.21338	1327	8.25034	1314	9.2567	LOC692537	NW_004581714.1	farnesyltransferase, CAAX box, beta
692538	7136	125.469	7886	127.594	8965	121.287	8392	133.207	11629	138.097	9961	134.031	Ck2b	NW_004582010.1	casein kinase 2 beta subunit, transcript variant X4
692539	7283	76.4223	8017	77.4128	9527	76.9217	8957	84.8499	12236	86.7182	13500	108.409	DnaJ-5	NW_004581750.1	DnaJ (Hsp40) homolog 5, transcript variant X1
692540	2316	42.0676	2614	43.6924	3003	41.9708	2894	47.4555	4317	52.9605	3873	53.8366	Cdc37	NW_004582022.1	HSP90 cochaperone CDC37 homologue
692541	453	8.11225	523	8.61859	649	8.94275	560	9.05338	748	9.04703	768	10.5251	LOC692541	NW_004581727.1	FK506-binding protein FKBP59 homologue
692542	101	1.4737	167	2.24231	204	2.29035	132	1.73877	293	2.88746	211	2.35609	Ras2	NW_004581739.1	ras-like protein 2
692543	7370	58.4464	7540	55.0241	9415	57.4505	8252	59.0784	12250	65.6127	11207	68.0144	GSTs2	NW_004581712.1	glutathione S-transferase sigma 2, transcript variant X1
692544	8222	34.4426	10162	39.1732	11547	37.2195	9625	36.3997	11134	31.5015	11409	36.5752	Ago2	NW_004582013.1	argonaute 2, transcript variant X2
692545	938	10.2446	985	9.89966	1130	9.4963	1052	10.3726	1399	10.3198	1267	10.5899	P38mapk	NW_004582016.1	p38 map kinase
692546	9552	93.2061	10559	94.8121	12449	93.469	10886	95.8953	15328	101.017	12280	91.6999	ERp57	NW_004582016.1	protein disulfide-isomerase like protein ERp57
692547	1645	12.8647	1844	13.2704	2110	12.6969	1786	12.6094	2602	13.7436	2013	12.0475	Cbp	NW_004582034.1	carotenoid-binding protein, transcript variant 1
692548	3411	115.55	3767	117.429	4098	106.818	3664	112.053	5141	117.624	4259	110.412	Gpx	NW_004582029.1	glutathione peroxidase
692549	0	0	1	0.0158507	3	0.0397614	1	0.0155502	1	0.0116337	0	0	Fa	NW_004581687.1	FMRFamide
692550	1	0.0370226	1	0.0340689	0	0	4	0.133692	2	0.0500101	1	0.0283327	CPR46	NW_004582025.1	cuticular protein RR-1 motif 46
692551	370	4.63079	392	4.51472	555	5.34477	456	5.15225	668	5.64665	565	5.41156	Sult	NW_004582028.1	sulfotransferase, transcript variant X2
692552	14043	104.937	15895	109.3	18345	105.48	17043	114.973	18798	94.8731	20446	116.923	Ter94	NW_004581685.1	transitional endoplasmic reticulum ATPase TER94
692553	23	0.357951	36	0.515573	43	0.514929	23	0.323149	54	0.567611	39	0.464495	6tox	NW_004582008.1	antimicrobial protein 6Tox
692554	79	0.286529	101	0.337096	123	0.343265	62	0.203007	142	0.347849	183	0.507941	TDRD12	NW_004582034.1	RNA helicase-like protein, transcript variant X1
692555	1	0.024371	4	0.0897066	2	0.0375047	2	0.044003	0	0	4	0.0746026	Attacin1	NW_004581766.1	attacin 1
692556	6	0.05946	16	0.14591	13	0.0991288	20	0.17893	16	0.107091	47	0.356445	FaR	NW_004582010.1	FMRFamide receptor, transcript variant X1
692557	23927	499.821	24510	471.152	28546	458.833	24940	470.329	35973	507.533	30130	481.666	RpL5	NW_004582010.1	ribosomal protein L5
692558	2986	9.0154	3501	9.72699	4172	9.6922	3257	8.87753	5011	10.2183	3994	9.22835	TOP2	NW_004582023.1	topoisomerase II, transcript variant X1
692559	7587	166.893	8641	174.913	10423	176.418	8863	176.006	12563	186.647	10624	178.845	Rabb	NW_004581681.1	small GTP-binding protein
692560	2244	7.43685	2656	8.10001	2965	7.56091	2087	6.24407	3438	7.69543	2576	6.5333	InR	NW_004582016.1	insulin receptor, transcript variant X2
692561	4396	7.73932	5219	8.4552	6172	8.36092	4626	7.35242	5497	6.5363	5378	7.24581	Notch	NW_004582010.1	Notch homolog, transcript variant X1
692562	45	0.2441	55	0.274542	90	0.375648	67	0.328102	86	0.315076	110	0.456635	Hr3	NW_004582034.1	hormone receptor 3, transcript variant X7
692563	18	0.117942	10	0.060296	8	0.0403339	4	0.0236612	6	0.0265528	3	0.0150432	Apn1	NW_004581690.1	aminopeptidase N
692564	342	3.1741	366	3.12584	401	2.86367	390	3.26768	474	2.97122	464	3.29559	Tf	NW_004582029.1	transferrin
692565	38	0.107035	30	0.0777598	54	0.117036	77	0.1958	65	0.123657	64	0.137957	Grf	NW_004582010.1	nuclear receptor GRF, transcript variant X2
692566	1761	24.5663	1845	23.6847	2135	22.9171	1971	24.8225	2642	24.8928	2322	24.7892	DnaJ-12	NW_004582013.1	DnaJ (Hsp40) homolog 12
692567	1	0.0101576	3	0.0280417	0	0	0	0	0	0	1	0.00777343	Desat1	NW_004582029.1	acyl-CoA delta-11 desaturase/conjugase
692568	104773	1318.61	130330	1509.39	170914	1655.11	141108	1603.24	208254	1770.19	152496	1468.74	Desat3	NW_004581733.1	acyl-CoA desaturase, transcript variant X1
692569	602	7.23162	661	7.30687	772	7.13574	726	7.87326	1024	8.30806	1173	10.7834	LOC692569	NW_004582027.1	deoxynucleoside kinase-like, transcript variant X2
692570	3205	8.87264	3370	8.58511	4053	8.63345	3036	7.58762	3798	7.10135	3752	7.94892	LOC692570	NW_004582013.1	ATP-binding cassette sub-family G member 1
692572	797	8.09158	964	9.00624	1147	8.96028	1017	9.32127	1235	8.46843	1250	9.71194	Or	NW_004581761.1	nuclear orphan receptor, transcript variant X2
692573	1535	16.7021	1723	17.252	2151	18.0088	1819	17.8679	2604	19.1366	2268	18.8854	serpin-2	NW_004582010.1	serine protease inhibitor 2, transcript variant X1
692574	2283	59.4147	2467	59.0811	3185	63.7794	2849	66.936	4482	78.7809	4185	83.3498	ACBP	NW_004581679.1	acyl-CoA binding protein
692575	20	1.06416	10	0.489629	10	0.40941	10	0.480347	18	0.646859	17	0.692222	ACBP-like	NW_004581679.1	acyl-CoA binding protein-like
692576	6153	25.2447	6523	24.6276	8771	27.6895	7481	27.7091	11342	31.4292	10233	32.1297	Iap	NW_004582029.1	inhibitor of apoptosis protein, transcript variant X2
692577	2604	17.7847	2836	17.8239	3352	17.6154	2841	17.5169	4263	19.6645	3816	19.9451	Cna	NW_004581719.1	calcineurin A
692578	915	3.70547	1076	4.00983	1155	3.59904	1067	3.90091	1570	4.2942	1695	5.25306	Cnb	NW_004582009.1	calcineurin B, transcript variant X4
692579	35	0.214727	27	0.152431	16	0.0755302	28	0.15508	29	0.120165	532	2.49776	jhe1	NW_004581738.1	juvenile hormone esterase 1
692580	19937	236.698	21865	238.878	26363	240.831	23634	253.31	30797	246.948	25915	235.455	Oaz	NW_004581848.1	ornithine decarboxylase antizyme, transcript variant 2
692581	0	0	0	0	0	0	0	0	1	0.01427	0	0	LOC692581	NW_004581833.1	vitelline membrane associated protein P30
692583	0	0	0	0	0	0	0	0	0	0	0	0	Cec-CBM2	NW_004588027.1	cecropin CBM2
692585	161	0.941966	120	0.646073	146	0.657272	117	0.61798	147	0.580882	131	0.586545	Lgr	NW_004581700.1	leucine-rich repeat G protein-coupled receptor, transcript variant X3
692586	1303	11.0627	1319	10.3051	1340	8.75393	1674	12.8307	1628	9.33535	1693	11	wh3	NW_004581679.1	ATP dependent transmembrane transporter protein
692587	10	0.0979066	10	0.0900955	12	0.0904016	9	0.0795488	16	0.105802	13	0.0974038	Alstr	NW_004581792.1	allatostatin receptor, transcript variant X1
692588	12	0.120209	9	0.0829642	12	0.0924957	15	0.135652	21	0.142081	9	0.0689954	AST-A	NW_004581804.1	allatostatin A
692590	6	0.123309	3	0.0567356	7	0.110694	8	0.148427	6	0.0832828	1	0.0157276	LOC692590	NW_004582011.1	35kDa protease
692591	338	9.08728	325	8.04067	301	6.22683	379	9.1989	415	7.53575	3242	66.7039	Hsp20.4	NW_004581697.1	heat shock protein 20.4
692592	3964	32.5272	4508	34.0399	5529	34.9094	4850	35.9281	6382	35.3697	5838	36.6605	LOC692592	NW_004582026.1	lysosomal-associated transmembrane protein, transcript variant X1
692593	106	1.27863	112	1.24322	99	0.918877	77	0.838512	98	0.798411	69	0.636955	UGT40A1	NW_004582022.1	phenol UDP-glucosyltransferase, transcript variant X1
692594	14667	274.001	14405	247.637	17492	251.439	15643	263.821	17587	221.903	16751	239.481	Atf	NW_004582023.1	activating transcription factor
692595	2529	18.1957	2626	17.3863	3416	18.9113	3144	20.4213	3594	17.4646	3782	20.8239	E75	NW_004581719.1	nuclear hormone receptor E75, transcript variant B
692596	122	1.22515	133	1.22906	144	1.11269	134	1.21482	210	1.42432	164	1.26036	Kal-1	NW_004581698.1	Kal-1 protein, transcript variant X6
692597	7	0.42094	8	0.442694	5	0.231353	7	0.380014	5	0.203074	6	0.276118	Spi1	NW_004619449.1	Kazal-type serine proteinase inhibitor 1
692598	0	0	0	0	0	0	0	0	0	0	0	0	LOC692598	NW_004582027.1	seroin 1
692600	0	0	0	0	0	0	0	0	1	0.034064	0	0	Spi2	NW_004582264.1	silk proteinase inhibitor
692601	1	0.0797075	1	0.0733483	0	0	1	0.0719579	1	0.0538344	1	0.0609986	Ci-b1	NW_004582034.1	chymotrypsin inhibitor CI-b1
692602	23297	672.615	23643	628.146	28088	623.98	24153	629.531	33508	653.395	27543	608.553	RpL10	NW_004581679.1	ribosomal protein L10
692603	4	0.0436168	5	0.0501712	6	0.0503417	7	0.0689081	5	0.0368234	3	0.0250343	Akhr	NW_004581795.1	adipokinetic hormone receptor, transcript variant X1
692604	7776	123.38	9678	141.308	11571	141.268	9982	142.984	14275	152.977	10571	128.359	Caspase1	NW_004581693.1	caspase-1
692605	6721	21.9873	7114	21.4162	8573	21.5801	6061	17.9003	7507	16.5869	7011	17.5525	PKG-I	NW_004582024.1	protein kinase, cGMP-dependent, type I
692606	14	0.564595	11	0.408218	17	0.527522	2	0.0728145	7	0.190664	2	0.0617248	CSP4	NW_004581685.1	chemosensory protein 4
692607	514	8.6988	612	9.53101	736	9.58422	569	8.69336	796	9.09851	951	12.3168	CLIP11	NW_004581843.1	clip domain serine protease 11
692608	3167	34.7949	3309	33.4546	3931	33.2318	3541	35.1215	4940	36.6569	4100	34.4724	DLDH	NW_004582025.1	dihydrolipoamide dehydrogenase
692609	394	2.6421	474	2.92498	511	2.63668	456	2.76056	628	2.84429	563	2.88923	Brf	NW_004581681.1	TFIIB-related factor, transcript variant X1
692611	11900	503.901	14807	576.974	18162	591.759	13030	498.106	21205	606.453	15261	494.54	bcpi	NW_004582028.1	BCP inhibitor
692612	819	13.6112	857	13.1064	997	12.7494	924	13.8632	1281	14.3788	1214	15.4402	Tbp	NW_004581733.1	TATA-box-binding protein, transcript variant X1
692613	5	0.0412113	3	0.022754	8	0.0507363	11	0.0818499	12	0.0668018	3	0.0189229	Or-2	NW_004582011.1	olfactory receptor 2, transcript variant X1
692614	881	12.1484	984	12.4861	1131	12.0002	1027	12.7847	1384	12.8896	1188	12.5366	pofut1	NW_004582012.1	protein-O-fucosyltransferase 1, transcript variant X1
692615	6	0.322625	6	0.296886	14	0.57924	30	1.45629	28	1.01687	26	1.0699	CSP5	NW_004581685.1	chemosensory protein 5
692616	0	0	0	0	0	0	1	0.0359085	0	0	1	0.0304396	CSP3	NW_004581685.1	chemosensory protein 3
692617	0	0	0	0	1	0.0226331	0	0	0	0	0	0	CSP10	NW_004581685.1	chemosensory protein 10, transcript variant X2
692618	0	0	0	0	0	0	0	0	0	0	1	0.0179615	CSP1	NW_004581685.1	chemosensory protein 1, transcript variant X3
692619	2	0.0724613	1	0.0333402	1	0.0278779	5	0.163541	0	0	0	0	LOC692619	NW_004581685.1	chemosensory protein, transcript variant X1
692620	0	0	2	0.0997537	2	0.0834105	3	0.146794	1	0.0366074	1	0.041479	CSP8	NW_004581685.1	chemosensory protein 8
692621	4505	248.146	4932	249.993	6230	264.049	4620	229.739	6361	236.646	4268	179.911	CSP7	NW_004581685.1	chemosensory protein 7
692622	54	0.5079	67	0.579896	70	0.5066	84	0.713252	60	0.381151	56	0.403082	CSP9	NW_004581685.1	chemosensory protein 9, transcript variant X1
692624	3109	7.15405	3436	7.27571	4054	7.17791	2953	6.13442	3975	6.17773	3257	5.73548	Chbp	NW_004581695.1	chlorophyllide A binding protein, transcript variant X2
692625	539	2.85	567	2.75886	715	2.90901	588	2.80681	595	2.12488	636	2.57356	Let-2	NW_004581853.1	collagen, type IV
692626	33350	364.829	33306	335.28	38437	323.538	40692	401.866	45047	332.828	45732	382.855	Ant	NW_004617209.1	ADP/ATP translocase
692627	33	0.41074	38	0.435239	30	0.287314	19	0.213494	26	0.218568	35	0.333382	LOC692627	NW_004582016.1	glucosidase
692628	548	11.6999	419	8.23204	361	5.93052	261	5.03063	302	4.35482	216	3.5292	hJHBP	NW_004582029.1	hemolymph juvenile hormone binding protein
692629	13838	170.05	15090	170.641	18103	171.174	17748	196.894	24860	206.332	21411	201.355	Crt	NW_004582025.1	calreticulin
692630	2456	46.0085	2266	39.0626	2373	34.205	2053	34.7198	2710	34.2878	1811	25.9626	CTL11	NW_004582017.1	C-type lectin 11
692631	4	0.115158	7	0.185449	5	0.110761	16	0.415847	8	0.155556	10	0.220321	GSTs1	NW_004581712.1	glutathione S-transferase sigma 1
692632	165361	5394.91	181117	5437.53	256572	6440.85	180724	5322.87	272448	6003.38	212255	5299.44	LOC692632	NW_004582011.1	apolipophorin III
692634	2	0.0666407	1	0.030662	1	0.0256385	0	0	1	0.0225045	0	0	Jhdk	NW_004581762.1	juvenile hormone diol kinase
692636	16	0.674702	14	0.543265	14	0.454259	4	0.152276	3	0.0854426	4	0.129084	CP8	NW_004581859.1	cationic peptide CP8
692637	12291	204.268	12810	195.908	14657	187.431	12769	191.579	17515	196.6	14505	184.481	Sui1	NW_004581756.1	protein translation factor SUI1 homolog
692638	12216	221.692	12462	208.113	14394	200.995	14319	234.592	18225	223.383	16545	229.778	Jafrac1	NW_004581713.1	thiol peroxiredoxin, transcript variant X6
692639	1297	28.7795	1516	30.9552	1782	30.4253	1701	34.0743	2464	36.9271	2836	48.1582	SOD	NW_004581788.1	Cu/Zn superoxide dismutase
692640	1799	15.7814	1859	15.0067	2158	14.5662	1924	15.2369	2557	15.1497	2498	16.7697	LOC692640	NW_004582022.1	PIN2/TRF1-interacting protein, transcript variant X1
692641	853	13.1445	918	13.0175	1089	12.9123	933	12.9794	1372	14.2794	1132	13.3494	LOC692641	NW_004582008.1	hemolin-interacting protein
692642	6042	86.8501	6307	83.4265	7545	83.4511	6991	90.7211	9087	88.2209	8379	92.1728	Wds	NW_004582010.1	will die slowly
692643	38	0.567916	38	0.522607	65	0.747475	58	0.782542	75	0.757046	50	0.571862	LOC692643	NW_004581764.1	hemolin, transcript variant X1
692644	3697	30.4593	4508	34.1779	5432	34.436	4444	33.0539	6824	37.9726	5146	32.446	serpin-4	NW_004581711.1	serine protease inhibitor 4
692646	5990	96.0925	6244	92.1758	7629	94.1701	5909	85.5767	8122	88.0008	6526	80.118	slmo	NW_004581779.1	slowmo
692647	5118	71.0556	6068	77.5238	7019	74.9819	5674	71.1159	7415	69.5297	5885	62.5267	GlcNAcase3	NW_004581725.1	beta-N-acetylglucosaminidase 3
692648	18297	142.597	19917	142.839	24766	148.515	17924	126.109	28893	152.085	22955	136.908	Cbz	NW_004582018.1	chorion b-ZIP transcription factor, transcript variant X1
692649	2344	48.3192	2657	50.4017	3178	50.408	2926	54.4522	4088	56.916	3264	51.4912	C/EBPg	NW_004581728.1	ovary C/EBPg transcription factor
692650	441	13.201	480	13.2221	601	13.8429	562	15.1875	794	16.0528	605	13.8594	ix	NW_004582022.1	intersex
692651	170	0.632611	163	0.55817	122	0.349326	171	0.574464	153	0.384539	3980	11.3342	Vgr	NW_004581748.1	vitellogenin receptor
692652	50548	719.474	52264	684.55	64284	704.039	50942	654.585	73287	704.529	59426	647.304	PFN	NW_004582020.1	profilin
692653	11594	469.428	11730	437.044	13914	433.481	11610	424.372	16069	439.426	13700	424.499	RpS11	NW_004581696.1	ribosomal protein S11, transcript variant 1
692654	11188	377.115	10937	339.243	13133	340.619	11461	348.758	16766	381.691	13339	344.085	RpS14	NW_004582021.1	ribosomal protein S14
692655	24773	250.633	25037	233.095	29456	229.306	27133	247.82	37010	252.894	31536	244.167	LOC692655	NW_004581709.1	zinc finger protein, transcript variant X3
692656	475	7.3363	523	7.43321	625	7.42756	539	7.51539	706	7.3646	1181	13.959	Inx4	NW_004582028.1	innexin 4
692657	26567	458.781	26904	427.534	30885	410.387	24457	381.281	32833	382.943	26355	348.294	RpP0	NW_004581691.1	ribosomal protein P0
692658	49970	795.972	51051	748.314	58746	720.029	51838	745.446	69856	751.542	57578	701.885	RpL3	NW_004581779.1	ribosomal protein L3
692659	41641	573.422	41420	524.873	49357	522.979	42715	531.022	48738	453.296	50849	535.866	RpL4	NW_004581684.1	ribosomal protein L4, transcript variant X1
692660	25311	508.859	25843	478.104	30540	472.433	26586	482.525	36907	501.138	30249	465.393	RpL6	NW_004582011.1	ribosomal protein L6, transcript variant X3
692661	20989	403.223	20645	364.972	24432	361.157	21546	373.68	30201	391.864	25095	368.945	RpL7	NW_004581686.1	ribosomal protein L7, transcript variant X2
692662	26721	572.303	26182	516.021	30707	506.05	26311	508.733	36619	529.713	29916	490.34	RpL7A	NW_004582010.1	ribosomal protein L7A
692663	15816	379.536	15902	351.155	18925	349.442	16661	360.941	23309	377.781	19725	362.238	RpL8	NW_004582010.1	ribosomal protein L8
692664	14541	458.22	14972	434.161	17980	435.966	14837	422.09	21440	456.316	17611	424.702	RpL9	NW_004582013.1	ribosomal protein L9, transcript variant X1
692665	25127	699.612	25551	654.659	29923	641.069	24840	624.377	34623	651.091	28048	597.639	RpL10A	NW_004581691.1	ribosomal protein L10A
692666	14198	484.195	13830	434.017	16455	431.791	14601	449.526	20268	466.836	16929	441.82	RpL12	NW_004581685.1	ribosomal protein L12
692667	17444	431.859	17685	402.895	20949	399.064	17510	391.346	24347	407.101	21310	403.739	RpL13	NW_004582016.1	ribosomal protein L13, transcript variant X1
692668	15553	470.418	15908	442.769	18678	434.694	15421	421.077	22262	454.773	18036	417.475	RpL13A	NW_004582024.1	ribosomal protein L13A
692669	17672	498.184	18091	469.308	21034	456.256	18954	482.374	26437	503.358	21614	466.294	RpL14	NW_004582139.1	ribosomal protein L14, transcript variant X2
692670	18708	441.123	18733	406.472	21772	395.015	19360	412.113	26450	421.229	22301	402.418	RpL15	NW_004582018.1	ribosomal protein L15, transcript variant X2
692671	15604	419.521	15356	379.915	18123	374.913	15864	385.043	18846	342.214	18049	371.357	RpL17	NW_004581735.1	ribosomal protein L17, transcript variant X2
692672	78	0.253337	88	0.263013	83	0.207427	70	0.205249	90	0.197427	450	1.1185	Osp	NW_004582006.1	ovarian serine protease, transcript variant X1
692673	15854	128.127	17307	128.711	20138	125.228	17196	125.461	23244	126.874	19498	120.59	Pdi	NW_004582023.1	protein disulfide isomerase
692674	1363	8.23529	1546	8.59575	1913	8.89367	1533	8.36189	1816	7.41071	1869	8.64198	LOC692674	NW_004581697.1	transcriptional activator cubitus interruptus, transcript variant X3
692675	1741	13.3132	1643	11.5615	2619	15.41	2802	19.3433	3866	19.9667	2949	17.2576	LOC692675	NW_004582020.1	dopa decarboxylase, transcript variant X3
692676	5930	30.0273	6546	30.5021	7986	31.1153	6876	31.4324	9850	33.6867	8064	31.2488	S	NW_004582032.1	star, transcript variant X1
692677	1	0.0402483	0	0	1	0.0309693	2	0.0726703	1	0.0271837	1	0.0308013	CSP13	NW_004581685.1	chemosensory protein 13
692678	14	0.328207	14	0.302023	12	0.216463	12	0.253969	10	0.158337	10	0.179408	GSTd1	NW_004582018.1	glutathione S-transferase delta 1
692679	2	0.0163453	5	0.0376032	2	0.012577	3	0.0221342	2	0.0110396	2	0.0125088	Snmp1	NW_004582097.1	sensory neuron membrane protein-1
692680	3082	40.3367	3224	38.8288	3966	39.9396	3792	44.8038	5411	47.8306	4402	44.0898	Eif2g	NW_004582029.1	translation initiation factor 2 gamma subunit
692681	504	8.41051	515	7.90843	579	7.43453	573	8.63228	730	8.22765	770	9.83339	pofut2	NW_004581724.1	protein O-fucosyltransferase 2
692682	8	0.140904	9	0.14587	10	0.135524	21	0.333912	29	0.344979	16	0.215662	CSP14	NW_004581685.1	chemosensory protein 14
692683	2535	19.8708	2957	21.3294	3581	21.5985	2618	18.5262	4059	21.489	3001	18.0021	LOC692683	NW_004582013.1	prolyl 4-hydroxylase alpha subunit
692684	282	8.51674	336	9.33802	557	12.9438	444	12.1056	628	12.8099	512	11.8335	GSTe1	NW_004582022.1	glutathione S-transferase epsilon 1
692685	2220	83.0983	2574	88.6623	2686	77.3621	1921	64.9151	2713	68.5883	1989	56.9764	LOC692685	NW_004581770.1	promoting protein
692686	1666	22.3808	1935	23.9206	2061	21.304	1888	22.8972	2676	24.2799	1966	20.2118	Jheh2	NW_004582036.1	juvenile hormone epoxide hydrolase
692687	26841	300.25	28187	290.151	34299	295.222	27229	274.976	37330	282.035	30731	263.076	Inx2	NW_004582010.1	innexin 2
692688	538	8.05827	690	9.51042	746	8.59768	542	7.32888	749	7.57708	729	8.35618	serpin-5	NW_004581711.1	serine protease inhibitor 5
692689	2620	168.521	2727	161.409	3321	164.363	2654	154.111	3697	160.606	3028	149.049	RpS21	NW_004581767.1	ribosomal protein S21
692690	10511	391.283	10588	362.703	12634	361.885	10523	353.643	15070	378.897	12243	348.783	RpS15	NW_004582014.1	ribosomal protein S15
692691	7843	100.008	8439	99.0223	10788	105.846	8892	102.36	12843	110.606	10791	105.301	Sop2	NW_004581813.1	suppressor of profilin 2
692692	12573	504.046	12585	464.275	15131	466.747	13625	493.114	19824	536.764	16043	492.195	RpLP2	NW_004581688.1	ribosomal protein P2
692693	13207	425.416	12912	382.732	15473	383.502	13321	387.37	18734	407.569	16023	394.979	RpL11	NW_004582024.1	ribosomal protein L11
692694	14008	476.118	15014	469.597	17220	450.354	14870	456.277	20748	476.294	17121	445.336	RpL18	NW_004582023.1	ribosomal protein L18
692695	13379	411.397	13652	386.3	16522	390.916	13948	387.194	19568	406.392	16106	379.006	RpL18A	NW_004582029.1	ribosomal protein L18A, transcript variant X1
692696	15604	481.271	15767	447.501	18657	442.77	15617	434.841	21371	445.184	17938	423.398	RpL19	NW_004582027.1	ribosomal protein L19
692697	9101	348.364	9058	319.057	10739	316.294	9126	315.358	13045	337.248	10486	307.167	RpL21	NW_004582008.1	ribosomal protein L21
692698	9438	376.879	9582	352.102	11360	349.046	9431	339.984	13217	356.464	11044	337.496	RpL22	NW_004582028.1	ribosomal protein L22
692699	10249	451.877	10234	415.217	12458	422.639	10581	421.157	14939	444.857	12414	418.862	RpL23	NW_004582034.1	ribosomal protein L23
692700	34184	626.514	33960	572.752	40363	569.212	36872	610.075	47387	586.581	41907	587.78	RpL23A	NW_004581719.1	ribosomal protein L23A
692701	9408	387.088	9965	377.295	11552	365.723	9933	368.954	14279	396.799	11399	358.922	RpL24	NW_004581726.1	ribosomal protein L24
692702	10553	336.725	10563	310.155	12734	312.642	10959	315.682	15540	334.897	12856	313.925	RpL26	NW_004581732.1	ribosomal protein L26, transcript variant X1
692703	10076	343.622	10115	317.432	12129	318.274	10272	316.248	14178	326.564	11536	301.071	RpL27	NW_004581700.1	ribosomal protein L27, transcript variant X3
692704	6948	266.455	7393	260.901	8663	255.632	7221	250	10348	268.028	8672	254.509	RpL28	NW_004581687.1	ribosomal protein L28
692705	7376	320.342	7622	304.617	8954	299.222	7442	291.784	10592	310.694	8706	289.356	RpL30	NW_004582010.1	ribosomal protein L30, transcript variant X1
692706	8617	449.087	8723	418.342	10490	420.662	9009	423.868	13076	460.268	10129	403.982	RpL35	NW_004582012.1	ribosomal protein L35
692707	5896	398.135	5932	368.608	7165	372.282	6406	390.516	8951	408.23	7384	381.58	RpL35A	NW_004581713.1	ribosomal protein L35A
692708	6710	323.951	6816	302.815	7954	295.478	6870	299.428	9409	306.804	7963	294.208	RpL36	NW_004582030.1	ribosomal protein L36
692709	3909	235.763	4079	226.388	4737	219.834	4177	227.433	5735	233.617	4672	215.642	RpL37	NW_004582025.1	ribosomal protein L37
692710	3352	216.977	3149	187.574	3877	193.103	3242	189.453	4614	201.72	3684	182.495	RpL37A	NW_004582024.1	ribosomal protein L37A
692711	592	54.6938	653	55.5164	762	54.1695	616	51.3779	785	48.9832	767	54.2291	RpL39	NW_004582008.1	ribosomal protein L39
692712	14265	370.296	14472	345.698	17309	345.726	15294	358.408	20262	355.239	17925	356.088	RpS3	NW_004581702.1	ribosomal protein S3
692713	37126	903.714	36242	811.813	43945	823.086	35856	787.941	48355	794.978	42310	788.164	RpS3Ae	NW_004582019.1	ribosomal protein S3Ae
692714	22363	510.716	22276	468.142	26210	460.574	23380	482.029	27724	427.628	26188	457.691	RpS4	NW_004581710.1	ribosomal protein S4
692715	17160	461.354	17404	430.584	20693	428.079	17681	429.144	25257	458.628	20979	431.641	RpS5	NW_004582010.1	ribosomal protein S5
692716	11487	368.843	12328	364.267	14339	354.272	12527	363.13	18029	390.992	14531	357.069	RpS7	NW_004581686.1	ribosomal protein S7
692717	16142	483.913	15283	421.608	20163	465.101	16890	457.108	23428	474.357	19144	439.201	RpS8	NW_004581691.1	ribosomal protein S8
692718	14367	437.148	14754	413.108	17060	399.415	14652	402.475	19805	407.004	16527	384.838	RpS9	NW_004581749.1	ribosomal protein S9
692719	14335	647.477	14448	600.517	17470	607.159	14455	589.419	20739	632.667	16875	583.299	RpS17	NW_004582014.1	ribosomal protein S17
692720	10839	418.04	11419	405.273	13498	400.572	12006	418.029	16892	440.018	13634	402.414	RpS18	NW_004582020.1	ribosomal protein S18
692721	12173	486.093	12201	448.341	13805	424.171	12025	433.497	17125	461.863	14254	435.591	RpS19	NW_004582009.1	ribosomal protein S19
692722	24743	824.445	24372	747.294	29169	747.849	28291	851.014	39004	877.767	32007	816.159	RpS23	NW_004582010.1	ribosomal protein S23
692723	6228	316.467	6328	295.895	7542	294.882	6405	293.817	9005	309.047	7171	278.856	RpS25	NW_004581714.1	ribosomal protein S25
692724	8906	461.781	9093	433.862	11074	441.815	9119	426.854	13536	474.028	10617	421.285	RpS27	NW_004582022.1	ribosomal protein S27
692725	1150	87.5439	1181	82.7312	1456	85.2849	1263	86.7982	1654	85.0402	1269	73.9282	RpS29	NW_004581714.1	ribosomal protein S29
692726	6966	293.14	6797	263.209	8523	275.974	7388	280.671	10908	310.026	8576	276.183	RpS30	NW_004582029.1	ribosomal protein S30
692727	1782	22.0316	1796	20.4331	2161	20.5577	1904	21.2512	2655	22.1699	2177	20.5976	Noki	NW_004581733.1	Noki protein
692728	3786	35.5436	4145	35.8094	5079	36.6896	4428	37.5291	6263	39.7123	5230	37.5754	dbt	NW_004581741.1	double-time protein
692729	6203	39.4859	6427	37.6478	7800	38.2048	6776	38.9397	7750	33.3198	7438	36.2341	CKIalpha	NW_004582044.1	casein kinase I alpha, transcript variant X3
692730	2	0.0981904	7	0.316248	4	0.151106	3	0.132966	6	0.198953	6	0.22543	pburs	NW_004581680.1	partner of bursicon
692732	6508	97.55	6966	96.0847	8229	94.9095	7747	104.832	10395	105.236	9192	105.441	Lark	NW_004581704.1	RNA-binding protein lark
692733	603	5.83352	717	6.38298	795	5.91784	815	7.11787	866	5.65838	1070	7.92169	LOC692733	NW_004582025.1	vesicle-fusing ATPase 1
692734	54	1.45181	48	1.18754	62	1.2826	62	1.50483	82	1.48899	91	1.87232	TpnI	NW_004582008.1	troponin I
692735	0	0	0	0	0	0	1	0.0105881	7	0.0554498	0	0	ICE	NW_004582012.1	ICE protein, transcript variant X2
692736	1248	26.8994	1433	28.4227	1621	26.884	1459	28.3898	2105	30.6437	1970	32.4948	Sod2	NW_004581751.1	Mn superoxide dismutase, transcript variant X2
692737	18017	403.307	18575	382.625	22155	381.6	18379	371.411	24923	376.803	23754	406.922	Cypa	NW_004582021.1	cyclophilin A
692739	3836	51.3287	4091	50.3735	4890	50.347	5753	69.4952	8334	75.3175	6588	67.4615	serpin-1	NW_004581829.1	antitrypsin, transcript variant X3
692740	163	2.91641	168	2.76606	188	2.58822	179	2.8913	203	2.45311	224	3.06711	EH	NW_004581698.1	eclosion hormone, transcript variant X1
692741	10	0.0353978	17	0.0553753	8	0.0217896	6	0.0191737	1	0.00239077	7	0.0189625	VG	NW_004581697.1	vitellogenin
692743	713	1.58331	824	1.68381	1133	1.93593	705	1.41333	1515	2.27221	858	1.45809	LOC692743	NW_004623939.1	hemocytin
692744	321	10.6958	327	10.0265	389	9.97337	353	10.6185	375	8.43921	392	9.99577	LOC692744	NW_004582028.1	50kDa lectin
692745	782	7.12118	751	6.29327	957	6.70564	821	6.74943	1139	7.00535	1069	7.44978	WNT-1	NW_004582012.1	protein Wnt-1
692746	0	0	0	0	0	0	2	0.0423282	0	0	2	0.0358815	LOC692746	NW_004581711.1	vitellin-degrading protease
692747	1512	10.4495	1673	10.6397	2071	11.013	1756	10.9559	2428	11.3332	2128	11.2548	LOC692747	NW_004582018.1	antennapedia homologue protein, transcript variant X2
692748	1586	8.21511	1787	8.51777	2302	9.17484	2269	10.6102	2773	9.7011	2739	10.8573	LOC692748	NW_004581739.1	kinesin like protein 2
692749	17	0.435179	22	0.518242	14	0.275759	5	0.115549	9	0.155605	8	0.156722	PBAN	NW_004581684.1	pheromone biosynthesis activating neuropeptide
692750	80656	947.61	83332	900.941	99275	897.462	92557	981.706	126330	1002.44	106019	953.23	Sqd	NW_004581760.1	squid protein homologue, transcript variant X2
692751	10483	50.0285	12603	55.3473	15768	57.9017	10821	46.6206	15643	50.4211	11651	42.5516	Xdh1	NW_004582013.1	xanthine dehydrogenase 1
692752	0	0	2	0.0220175	0	0	0	0	0	0	0	0	LOC692752	NW_004624379.1	bric-a-brac-like
692754	4040	26.6606	4874	29.5982	5963	30.2786	4317	25.7187	5635	25.1156	4451	22.4785	SGF1	NW_004581681.1	silk gland factor-1
692756	1626	5.07901	1740	5.00148	2176	5.22998	1743	4.91513	2159	4.55483	2016	4.81914	EcR	NW_004582017.1	ecdysone receptor, transcript variant X3
692757	2076	9.8152	1886	8.20549	2316	8.42545	3310	14.1279	4088	13.054	3213	11.6253	Xdh2	NW_004582013.1	xanthine dehydrogenase 2
692758	13	0.0743055	7	0.0368186	13	0.0571747	8	0.0412807	22	0.08493	8	0.0349936	PPO1	NW_004582011.1	phenoloxidase subunit 1
692759	1097	15.9264	1232	16.4594	1469	16.4103	1330	17.4318	1799	17.6402	1853	20.5877	scf	NW_004582008.1	DNA supercoiling factor
692761	211	1.36799	234	1.39607	266	1.32699	283	1.65641	399	1.74717	336	1.6671	Scr	NW_004582018.1	sex combs reduced homolog
692762	674	5.31393	652	4.73037	776	4.70762	609	4.33464	884	4.70727	719	4.33816	Dfd	NW_004582018.1	transcription factor deformed
692763	1854	14.082	2114	14.7757	2534	14.8096	2314	15.867	3261	16.7288	5980	34.7596	LOC692763	NW_004582016.1	cyclin B homolog, transcript variant X1
692764	1923	28.1395	2230	30.0285	2578	29.027	2578	34.0564	3611	35.6883	2916	32.6547	LOC692764	NW_004582017.1	cdc2-related kinase
692765	5281	38.3626	5834	38.9986	6369	35.5997	6117	40.1152	8179	40.1285	11185	62.1796	Vlg	NW_004581685.1	vasa-like
692767	21	0.418054	25	0.457978	24	0.367627	22	0.395381	49	0.658826	35	0.533215	PTTH	NW_004582025.1	prothoracicotropic hormone
692768	6505	87.3872	6942	85.8175	8887	91.8625	7328	88.872	9105	82.6116	8344	85.7818	CatD	NW_004582019.1	cathepsin D
692769	3	0.0453355	8	0.11125	0	0	0	0	1	0.0102065	1	0.0115648	LOC692769	NW_004581734.1	Rh-like protein
692770	2	0.0262602	1	0.0120826	1	0.010103	2	0.023707	2	0.0177361	2	0.0200964	LOC692770	NW_004582013.1	carboxylesterase
692771	14004	232.357	15791	241.104	18121	231.349	16733	250.643	24145	270.577	19767	250.995	Fkbp45	NW_004582014.1	45 kDa immunophilin FKBP45
692772	1811	60.3431	1815	55.6515	2754	70.6084	1998	60.1013	3007	67.6712	2261	57.6542	Time	NW_004581679.1	time interval measuring enzyme-esterase A4
692773	11167	222.961	11870	218.089	13611	209.105	10809	194.83	15238	205.485	12271	187.496	LOC692773	NW_004581686.1	ribosome-associated membrane protein 4, transcript variant X1
692775	1562	62.2515	1772	64.9866	1749	53.6342	1757	63.215	2433	65.4896	5243	159.908	Crabp	NW_004581868.1	cellular retinoic acid binding protein
692776	21	0.189199	38	0.315047	26	0.180242	20	0.162671	26	0.15821	40	0.275791	ace2	NW_004581832.1	acetylcholinesterase type 2
692777	3	0.0252908	3	0.0232731	4	0.0259469	3	0.0228319	7	0.0398567	8	0.0516122	LOC692777	NW_004582018.1	serine protease-like protein, transcript variant X1
692778	617	32.9154	719	35.2967	886	36.369	869	41.8517	1288	46.4078	994	40.5809	Defensin	NW_004582020.1	defensin-like protein
692779	13960	410.033	14644	395.808	17372	392.614	13934	369.478	19704	390.885	16458	369.94	LOC692779	NW_004582010.1	ubiquitin/ribosomal protein L40 fusion protein
692780	69	0.712629	57	0.541727	72	0.572176	51	0.475514	67	0.467358	101	0.798282	C/EBP	NW_004581809.1	chorion specific C/EBP
692781	27852	219.675	30017	217.863	34876	211.658	29480	209.909	42821	228.109	34614	208.928	Eif-4a	NW_004582020.1	eukaryotic translation initiation factor 4A, transcript variant X3
692782	5576	52.812	5834	50.8472	7061	51.4587	5448	46.5828	7513	48.06	6905	50.0488	Scpx	NW_004581712.1	sterol carrier protein x
692783	0	0	2	0.0134126	1	0.00560756	1	0.00657915	0	0	0	0	ace1	NW_004581691.1	acetylcholinesterase type 1, transcript variant X2
692784	68	1.36304	53	0.977616	69	1.06422	41	0.741932	48	0.649836	41	0.628935	LOC692784	NW_004582076.1	uricase
692785	1476	30.0003	1729	32.3389	1960	30.6534	1787	32.7901	2435	33.4271	2209	34.3602	SNF	NW_004582031.1	U1 small nuclear ribonucleoprotein A, transcript variant X1
692786	17992	232.335	17831	211.886	20104	199.756	14635	170.611	19566	170.647	18119	179.056	LOC692786	NW_004581751.1	glyceraldehyde-3-phosphate dehydrogenase, transcript variant X1
692787	6824	76.9277	7316	75.8942	8666	75.1701	8264	84.1033	11710	89.1582	9636	83.1306	Sps1	NW_004581685.1	selenophosphate synthetase 1
692788	3325	39.7074	4057	44.5837	4607	42.3332	3979	42.8976	6176	49.8136	5163	47.1848	UBE2L	NW_004582011.1	ubiquitin-conjugating enzyme E2L, transcript variant X1
692790	4	0.0588716	3	0.040631	9	0.101923	6	0.0797216	5	0.0497023	8	0.0901065	Pp-bp	NW_004582022.1	paralytic peptide binding protein 1
692791	1195	22.9357	1336	23.5961	1435	21.1923	1433	24.8295	1820	23.5926	2793	41.0237	Pts	NW_004582016.1	6-pyruvoyltetrahydropterin synthase
692792	1194	24.7891	1282	24.4926	1240	19.8089	1284	24.0658	1778	24.9315	1420	22.5614	LOC692792	NW_004582033.1	glutathione peroxidase
692793	52	0.776007	52	0.714096	66	0.75786	54	0.727503	73	0.735776	61	0.696647	arg	NW_004582010.1	arginase
692794	395	4.28875	553	5.52522	579	4.83721	545	5.34206	779	5.71257	875	7.27046	ccdc25	NW_004582012.1	coiled-coil domain containing 25 protein
692795	8569	75.5939	9476	76.926	10847	73.6291	10609	84.491	15398	91.7449	12845	86.7185	LOC692795	NW_004581733.1	chaperonin subunit 4 delta
692796	8178	76.4587	9151	78.7299	10162	73.1041	10510	88.7078	14474	91.3964	12315	88.1119	LOC692796	NW_004581773.1	chaperonin subunit 6a zeta
692797	7915	61.0997	8565	60.8425	9795	58.1803	8929	62.2258	12826	66.8714	10365	61.232	LOC692797	NW_004582008.1	chaperonin containing t-complex polypeptide 1 beta subunit
692798	254	3.59016	284	3.69394	289	3.14312	288	3.67495	429	4.09542	409	4.42409	LOC692798	NW_004582024.1	cytidine deaminase
692800	71	1.23659	39	0.625064	50	0.670072	80	1.25788	102	1.19986	37	0.493163	CPR1	NW_004582027.1	cuticular protein RR-1 motif 1
692801	6689	70.2982	7358	71.1596	9628	77.8577	7932	75.2566	13784	97.8406	9312	74.8939	LOC692801	NW_004582016.1	cystathionine gamma-lyase
692802	1186	16.6477	1282	16.5596	1562	16.8708	1391	17.6269	1986	18.8283	1702	18.2831	LOC692802	NW_004581780.1	defective in cullin neddylation protein
692803	325	6.47623	414	7.59155	461	7.06843	394	7.08785	575	7.7387	566	8.6313	DnaJ-13	NW_004582009.1	DnaJ (Hsp40) homolog 13
692804	361	12.3526	382	12.0284	463	12.1904	390	12.0475	606	14.0051	558	14.6119	LOC692804	NW_004581691.1	DnaJ domain-containing protein
692805	325	7.78981	384	8.46966	470	8.66811	375	8.11435	593	9.59973	433	7.9424	LOC692805	NW_004581707.1	dynactin 4 protein
692806	13776	74.9272	15011	75.1306	17754	74.3011	15383	75.5329	22040	80.9634	17878	74.4142	Elf	NW_004581780.1	Ef1alpha-like factor, transcript variant 2
692807	2032	25.4475	2434	28.05	2808	27.0583	2593	29.3158	3857	32.6236	3122	29.9209	LOC692807	NW_004582017.1	elongation factor Tu
692808	1220	16.3569	1315	16.224	1605	16.5576	1393	16.8605	2145	19.4235	1890	19.392	LOC692808	NW_004582008.1	elongation protein 4-like protein
692809	959	20.241	1060	20.5878	1374	22.3143	1278	24.3513	1831	26.1013	1479	23.8892	LOC692809	NW_004581680.1	endothelial-monocyte activating polypeptide II
692810	2742	25.2754	3049	25.863	4013	28.4631	3985	33.1618	5375	33.4634	4936	34.8198	LOC692810	NW_004582023.1	EN protein binding/engrailed nuclear homeoprotein-regulated protein
692811	1538	33.5053	1614	32.3558	2000	33.5251	2119	41.6742	2932	43.1402	2533	42.2293	LOC692811	NW_004581695.1	electron-transfer-flavoprotein beta polypeptide
692812	3618	33.8414	4093	35.23	4822	34.7048	4429	37.3994	6198	39.1554	8121	58.1313	LOC692812	NW_004582036.1	exuperantia
692813	822	31.0548	896	31.1499	1095	31.8313	982	33.4925	1390	35.4677	1238	35.793	LOC692813	NW_004582028.1	G10 protein
692814	479	19.6288	494	18.6284	574	18.0989	514	19.0152	772	21.3666	568	17.8126	LOC692814	NW_004582026.1	general control of amino acid synthesis-like protein
692815	4669	36.8541	4690	34.0664	5705	34.6498	5204	37.0833	7081	37.75	5693	34.3893	LOC692815	NW_004582025.1	RGS-GAIP interacting protein GIPC, transcript variant X1
692816	745	11.4802	882	12.507	965	11.4421	890	12.3812	1175	12.2291	1025	12.0876	LOC692816	NW_004581681.1	glucosamine-6-phosphate N-acetyltransferase, transcript variant X1
692817	5876	24.7528	6726	26.0729	8289	26.8675	7214	27.4345	10750	30.5852	8413	27.1215	Grina	NW_004582023.1	glutamate [NMDA] receptor-associated protein 1, transcript variant X1
692819	3111	62.5443	3450	63.8261	3928	60.7635	3746	67.9884	5218	70.8522	4273	65.7418	GSTo1	NW_004582023.1	glutathione S-transferase omega 1
692820	3757	28.4087	4247	29.5518	5166	30.0571	5443	37.1559	7962	40.6624	6788	39.2801	LOC692820	NW_004582020.1	hydroxyacyl-coenzyme A dehydrogenase
692821	1296	21.3466	1235	18.719	1474	18.6812	1117	16.6095	1526	16.9762	1259	15.8698	Hmgc	NW_004582027.1	hydroxymethylglutaryl-CoA lyase
692822	41	0.57591	41	0.529963	38	0.410712	83	1.05251	92	0.872809	634	6.81523	Hsp70	NW_004582383.1	heat shock protein 70
692823	3125	42.232	3746	46.5855	4666	48.5198	7870	96.0164	11745	107.203	8660	89.5633	LOC692823	NW_004581693.1	isocitrate dehydrogenase
692824	10	0.283084	12	0.312599	9	0.196038	12	0.306673	18	0.34415	10	0.216638	LOC692824	NW_004581743.1	lectin 5
692825	529	19.4082	564	19.0414	792	22.3582	674	22.3238	1035	25.6467	805	22.602	LOC692825	NW_004582024.1	U6 snRNA-associated Sm-like protein, transcript variant X1
692826	50	0.442241	39	0.317428	40	0.272228	39	0.31141	58	0.34648	44	0.297826	LOC692826	NW_004582008.1	muscle LIM protein, transcript variant 1
692827	836	11.0914	858	10.4751	1109	11.3213	897	10.7437	1311	11.7475	1195	12.133	LOC692827	NW_004581741.1	DNA polymerase accessory subunit, transcript variant X2
692828	3658	34.8572	4314	37.8286	4852	35.5756	4053	34.8662	5298	34.0974	4917	35.8566	LOC692828	NW_004582036.1	vacuolar ATPase subunit C, transcript variant X1
692829	1887	24.9538	2069	25.1778	2517	25.6113	2112	25.2138	3245	28.9828	2643	26.7475	LOC692829	NW_004624562.1	NIPSNAP protein
692830	438	7.93452	517	8.61843	572	7.97307	557	9.10921	814	9.95937	714	9.89841	LOC692830	NW_004581715.1	peptidyl-prolyl cis-trans isomerase, transcript variant X1
692831	0	0	1	0.0124443	3	0.0312165	3	0.0366253	1	0.00913358	1	0.0103491	LOC692831	NW_004581695.1	acyl-CoA delta-11 desaturase, transcript variant X3
692832	854	14.2045	991	15.1682	1178	15.0764	995	14.9407	1391	15.6263	1442	18.355	LOC692832	NW_004582036.1	phytanoyl-CoA dioxygenase peroxisomal precursor
692833	69428	556.668	83628	617.027	99212	612.08	92730	671.214	129509	701.33	101569	623.222	LOC692833	NW_004581727.1	perilipin
692834	11	0.258773	12	0.259775	8	0.14481	15	0.318563	11	0.174775	12	0.216037	LOC692834	NW_004581842.1	phospholipid scramblase
692835	765	15.7857	869	16.5011	1057	16.7827	963	17.9394	1254	17.4768	1112	17.5602	Mpk	NW_004582014.1	phosphomevalonate kinase, transcript variant X1
692836	2158	24.2601	2251	23.2867	2784	24.082	2575	26.1335	3651	27.7213	3245	27.9175	LOC692836	NW_004582036.1	proteasome zeta subunit, transcript variant X1
692837	1919	51.9367	2107	52.4753	2542	52.9368	2318	56.6359	3321	60.7056	2802	58.0347	LOC692837	NW_004582022.1	DNA-directed RNA polymerase subunit 6-like protein
692838	1260	20.7873	1450	22.0134	1550	19.6763	1493	22.2366	2090	23.2882	1900	23.9885	LOC692838	NW_004582026.1	replication factor C (activator 1) 5
692839	374	5.52449	407	5.53231	475	5.3988	527	7.02766	715	7.13326	652	7.37037	slc35b3	NW_004582031.1	solute carrier family 35 member B3, transcript variant X1
692840	3991	53.7922	4291	53.2216	5030	52.1662	5045	61.3873	6505	59.217	5758	59.3923	LOC692840	NW_004582026.1	ribonucleic acid binding protein S1
692841	708	9.38708	813	9.91925	949	9.68158	892	10.6768	1217	10.898	1052	10.6742	RpL20	NW_004582025.1	ribosomal protein L20, transcript variant X5
692842	15310	151.5	16223	147.727	18956	144.334	17908	159.98	25055	167.453	21537	163.097	LOC692842	NW_004581682.1	Sr protein, transcript variant X1
692843	782	17.2578	897	18.2164	1107	18.7979	964	19.206	1383	20.614	1184	19.9964	LOC692843	NW_004581691.1	leucine zipper protein
692844	897	16.0633	981	16.166	1060	14.606	965	15.6009	1347	16.2919	1246	17.0758	LOC692844	NW_004581788.1	short-chain dehydrogenease/reductase
692845	513	11.0807	548	10.8923	657	10.9194	700	13.6498	978	14.2675	1027	16.9762	LOC692845	NW_004581736.1	short-chain dehydrogenease/reductase 2
692846	16718	143.618	19278	152.397	22862	151.12	17900	138.821	24383	141.473	19668	129.302	LOC692846	NW_004582010.1	surfeit 4-like protein
692847	5605	129.312	5889	125.025	7816	138.749	7176	149.46	11190	174.363	8320	146.895	LOC692847	NW_004581679.1	tetraspanin E
692848	9216	53.0348	10454	55.3595	12504	55.3669	11065	57.4843	15343	59.6334	13083	57.6165	LOC692848	NW_004582075.1	transketolase
692849	1	0.0182291	1	0.0167747	0	0	0	0	1	0.0123119	2	0.0279007	LOC692849	NW_004582013.1	triacylglycerol lipase
692850	1294	12.8173	1353	12.3325	1649	12.568	1404	12.5548	1877	12.557	1947	14.7587	LOC692850	NW_004581682.1	uridine 5'-monophosphate synthase
692851	837	12.8395	950	13.4103	1175	13.869	1051	14.5548	1287	13.3341	1249	14.6624	LOC692851	NW_004581739.1	unc-50-like protein
692852	1139	18.2002	1262	18.5568	1544	18.9838	1287	18.5656	1781	19.221	1573	19.2354	LOC692852	NW_004581765.1	WD repeat domain 61
692853	769	11.6644	807	11.2642	879	10.259	909	12.4474	1223	12.5292	1202	13.9527	LOC692853	NW_004582011.1	ischemia/reperfusion inducible protein, transcript variant X1
692854	39486	473.213	42164	464.993	50300	463.836	41696	451.115	60012	485.75	49439	453.423	14-3-3zeta	NW_004582027.1	14-3-3 protein zeta, transcript variant X6
692855	2208	26.6816	2637	29.3234	3298	30.6653	2755	30.0548	3957	32.2954	2982	27.5767	LOC692855	NW_004581704.1	adenosine kinase
692856	875	24.701	929	24.1331	1183	25.6965	985	25.1028	1341	25.568	1201	25.946	LOC692856	NW_004582008.1	anaphase promoting complex subunit 10
692857	1392	29.4718	1412	27.5102	1745	28.428	1581	30.2189	2120	30.3155	1883	30.5098	LOC692857	NW_004582016.1	acid phosphatase isoenzyme, transcript variant X1
692858	2510	20.117	3042	22.4357	3743	23.083	4696	33.978	6329	34.2599	5121	31.4098	LOC692858	NW_004581717.1	ADP-ribosylation factor-like protein, transcript variant X1
692859	3065	32.0295	3283	31.5705	4066	32.6941	3460	32.6419	4833	34.1112	4302	34.4041	LOC692859	NW_004582025.1	vacuolar ATP synthase 21 kDa proteolipid subunit, transcript variant X1
692860	977	30.3174	1031	29.4407	1249	29.8225	1144	32.0482	1684	35.294	1360	32.2967	LOC692860	NW_004582011.1	trafficking protein particle complex subunit 3
692861	1586	14.3911	1846	15.414	2122	14.8156	2000	16.3833	2779	17.031	2556	17.749	LOC692861	NW_004581681.1	BTB/POZ domain containing protein, transcript variant X6
692862	1333	12.9203	1498	13.3611	1748	13.0366	1500	13.1254	2183	14.2908	1965	14.5755	LOC692862	NW_004582016.1	peptidyl-prolyl cis-trans isomerase, transcript variant X2
692863	1269	14.3854	1437	14.9902	1664	14.5143	1665	17.0393	2337	17.8928	1956	16.9687	LOC692863	NW_004581695.1	calcium-binding protein p22
692864	44	0.522077	53	0.578694	76	0.69387	31	0.332065	34	0.272472	25	0.227009	ae13	NW_004582031.1	alpha-esterase 13
692865	1064	23.5068	1451	29.4992	1812	30.803	1527	30.4558	2090	31.1859	1660	28.066	LOC692865	NW_004582022.1	CDC42 small effector 2-like protein
692866	1360	47.8245	1421	45.9829	1666	45.0785	1421	45.1112	2159	51.2773	1821	49.0052	Ndufa13	NW_004582014.1	NADH dehydrogenase (ubiquinone) 1 alpha subcomplex, 13
692867	755	13.049	848	13.4871	966	12.8467	882	13.7619	1253	14.6266	1069	14.1394	LOC692867	NW_004582008.1	centrin
692868	337	1.32156	302	1.08982	389	1.17379	355	1.2568	344	0.911124	355	1.06539	LOC692868	NW_004582013.1	chymotrypsinogen, transcript variant X3
692869	361	7.94099	364	7.36817	467	7.90437	377	7.48665	618	9.18156	494	8.31601	LOC692869	NW_004582012.1	calcium and integrin binding protein CIB
692870	886	21.541	1046	23.4022	1201	22.4677	1146	25.1534	1540	25.288	1399	26.0298	COMMD4	NW_004581694.1	COMM domain containing 4
692871	2766	17.1194	2930	16.6876	3336	15.8871	2945	16.4551	4164	17.4064	3862	18.2923	CREB	NW_004581719.1	cAMP responsive element binding protein, transcript variant X4
692872	830	15.076	840	14.0404	1109	15.4997	910	14.9221	1281	15.7152	1316	18.293	LOC692872	NW_004582010.1	high-affinity copper uptake protein 1
692873	0	0	0	0	0	0	2	0.0235398	1	0.0088055	2	0.0199546	LOC692873	NW_004582008.1	peptidyl-prolyl cis-trans isomerase E, transcript variant X2
692874	441	5.92433	508	6.27994	529	5.46813	513	6.22152	702	6.3694	479	4.92444	LOC692874	NW_004582012.1	dermal papilla derived protein 13
692875	8735	68.3644	9422	67.8581	11085	66.7553	9905	69.9843	13093	69.2098	11318	67.7888	DnaJ-9	NW_004582012.1	DnaJ (Hsp40) homolog 9
692876	594	6.02159	496	4.62698	469	3.65831	363	3.32208	496	3.396	534	4.14273	LOC692876	NW_004582027.1	erythrocyte carbonic anhydrase
692877	2065	20.1111	2556	22.907	3159	23.6728	2295	20.178	3636	23.9167	3232	24.0884	Alg-2	NW_004582008.1	apoptosis-linked protein 2, transcript variant X3
692878	4127	35.955	4597	36.8545	5520	37.0038	5036	39.6086	7148	42.0601	5699	37.9965	ERD2	NW_004581741.1	KDEL endoplasmic reticulum protein retention receptor 2
692879	546	7.37877	658	8.18292	748	7.77814	683	8.33281	1011	9.22791	1004	10.3835	LOC692879	NW_004582135.1	endoplasmic reticulum protein
692880	2578	32.7903	2710	31.7193	3514	34.3912	2821	32.3925	3724	31.9914	3408	33.1728	Faah	NW_004581747.1	fumarylacetoacetate hydrolase, transcript variant X1
692881	2586	27.7809	2993	29.588	3577	29.5679	3598	34.8946	5114	37.1056	4037	33.1893	LOC692881	NW_004581685.1	alpha-N-acetylgalactosaminidase
692882	360	20.102	454	23.3284	460	19.7642	466	23.4911	684	25.7961	608	25.9814	LOC692882	NW_004621606.1	prefoldin beta subunit
692883	140	3.19009	163	3.41785	205	3.59427	210	4.31989	288	4.43229	257	4.48155	LOC692883	NW_004582019.1	uncharacterized LOC692883
692884	2282	22.2352	2937	26.3342	3609	27.0579	3372	29.6614	4646	30.5749	3906	29.1258	LOC692884	NW_004582024.1	2-hydroxyphytanoyl-CoA lyase, transcript variant X1
692885	312	5.65198	382	6.36797	449	6.25858	433	7.08131	627	7.6714	635	8.8032	LOC692885	NW_004582020.1	interphase cyctoplasmic foci protein 45
692886	8463	109.008	8769	103.938	10609	105.145	9059	105.34	12762	111.023	9880	97.389	LOC692886	NW_004582010.1	double-stranded RNA-binding zinc finger protein JAZ
692887	853	33.4057	915	32.975	1051	31.6707	1014	35.85	1366	36.1313	1148	34.406	LOC692887	NW_004582016.1	keratinocyte-associated protein 2
692888	183	3.11781	182	2.85339	210	2.75297	193	2.96849	297	3.41756	192	2.50334	LOC692888	NW_004581752.1	lysosomal thiol reductase IP30, transcript variant X4
692889	180	2.26397	206	2.38427	193	1.86783	239	2.71378	346	2.93924	2721	26.1907	LOC692889	NW_004582013.1	mitochondrial aldehyde dehydrogenase
692890	1264	58.925	1393	59.7579	1687	60.5133	1407	59.2142	2147	67.5998	1690	60.2921	Mif	NW_004582011.1	macrophage migration inhibitory factor
692891	1129	30.5558	1149	28.6161	1341	27.9261	1222	29.8572	1791	32.7383	1638	33.9261	LOC692891	NW_004582009.1	Myb-MuvB complex subunit Lin-52
692892	24460	225.982	25251	214.677	30395	216.074	26398	220.174	37257	232.48	33749	238.615	LOC692892	NW_004581687.1	nucleosome assembly protein, transcript variant X2
692893	1025	27.0917	1178	28.6516	1317	26.7844	1272	30.3514	1760	31.4186	1386	28.0348	COPZ	NW_004582034.1	nonclathrin coat protein zeta 1-COP, transcript variant X1
692894	1160	0.430906	1283	0.438574	1526	0.436177	1185	0.397395	1811	0.454364	1237	0.351654	LOC692894	NW_004581719.1	notch-like protein, transcript variant X1
692895	6346	163.895	6393	151.936	6022	119.671	7840	182.793	9822	171.327	7652	151.238	CSP6	NW_004581685.1	chemosensory protein 6, transcript variant X2
692896	2263	41.739	2545	43.1953	3014	42.7744	2852	47.4883	3950	49.2057	3551	50.1221	LOC692896	NW_004582020.1	proteasome beta-subunit
692897	1418	24.363	1465	23.1624	1739	22.9899	1617	25.0809	2112	24.5081	1960	25.771	LOC692897	NW_004582019.1	presenilin enhancer
692898	2574	64.1934	2782	63.8454	3136	60.1784	2922	65.7871	4069	68.5378	3785	72.2384	LOC692898	NW_004582015.1	rotamase Pin1
692899	1932	47.8886	2044	46.6227	2631	50.1798	1993	44.5976	2796	46.8084	2241	42.5097	LOC692899	NW_004581744.1	protein kinase C inhibitor
692900	2778	35.624	3413	40.2752	3803	37.5249	3600	41.6765	5207	45.0981	4449	43.6609	LOC692900	NW_004581741.1	proteasome 26S non-ATPase subunit 12, transcript variant X1
692901	893	14.2023	1049	15.3524	1289	15.7741	1031	14.8029	1479	15.8868	1439	17.5142	LOC692901	NW_004582017.1	ras-related GTP-binding protein 4b
692902	646	10.9055	763	11.853	834	10.8333	829	12.6342	1108	12.6332	867	11.2009	LOC692902	NW_004582017.1	RNA binding motif protein 18
692903	6213	63.4263	7054	66.2666	8085	63.5084	6363	58.642	9356	64.5088	7166	55.9842	LOC692903	NW_004582027.1	Rab-related protein, transcript variant X6
692904	9	0.219076	8	0.179198	7	0.131109	14	0.307652	17	0.279488	8	0.149026	LOC692904	NW_004581694.1	sericotropin
692905	2081	29.1504	2306	29.725	2688	28.9724	2440	30.8561	3533	33.4254	2890	30.9806	LOC692905	NW_004582012.1	mannose-P-dolichol utilization defect 1
692906	2246	61.8575	2535	64.2469	2972	62.9817	2678	66.5844	3711	69.0295	3002	63.2724	LOC692906	NW_004582020.1	signal peptidase complex subunit 2
692907	16022	98.7727	16934	96.0663	20524	97.3566	15094	84.0047	18718	77.9365	19940	94.0732	LOC692907	NW_004582012.1	stathmin, transcript variant X2
692908	768	22.9558	761	20.9318	903	20.7683	834	22.5048	1225	24.7302	1142	26.1226	LOC692908	NW_004582349.1	translocase of inner mitochondrial membrane 8 homolog b
692909	1005	5.33622	995	4.86163	1213	4.95577	1121	5.37344	1576	5.65177	1728	7.02153	LOC692909	NW_004581704.1	tyrosine-protein phosphatase, transcript variant X1
692910	401	12.2196	442	12.3944	483	11.3251	453	12.4621	743	15.292	610	14.2254	LOC692910	NW_004581771.1	trafficking protein particle complex 1, transcript variant X2
692911	1351	23.713	1642	26.5213	1765	23.8374	1630	25.8284	2265	26.851	1961	26.3408	LOC692911	NW_004582012.1	transmembrane protein
692912	11	0.0821983	6	0.0412584	21	0.120746	21	0.141667	21	0.105986	24	0.137247	LOC692912	NW_004581792.1	triacylglycerol lipase
692913	8	0.106765	13	0.159652	12	0.123226	6	0.0722886	14	0.126191	13	0.132771	LOC692913	NW_004581753.1	troponin T, transcript variant X4
692914	168	4.7034	192	4.94647	236	5.08391	183	4.62523	271	5.12428	266	5.69908	LOC692914	NW_004581853.1	thioredoxin family Trp26
692915	8180	100.582	8350	94.4809	10051	95.0952	7739	85.9074	11024	91.5517	9161	86.2045	LOC692915	NW_004582014.1	ubiquitin conjugating enzyme E2
692916	1495	10.7945	1883	12.5113	2461	13.6727	2040	13.2975	3064	14.9421	2699	14.9137	LOC692916	NW_004581727.1	UDP-galactose 4-epimerase, transcript variant X1
692917	715	12.748	804	13.1911	938	12.8683	782	12.5869	1116	13.4388	998	13.6171	LOC692917	NW_004581702.1	vacuolar protein sorting 26, transcript variant X1
692918	2202	21.5279	2527	22.7343	2965	22.3045	2913	25.7101	4146	27.3763	3471	25.9693	LOC692918	NW_004582012.1	WD40 protein
692919	411	5.6103	453	5.69028	534	5.60878	440	5.42221	635	5.85436	569	5.94398	LOC692919	NW_004581703.1	Wnt inhibitory factor 1 precursor, transcript variant X2
692921	1782	36.8088	1868	35.5069	2250	35.761	2025	37.7614	2901	40.4718	2542	40.1828	AP1S	NW_004581727.1	adaptin
692922	594	14.9237	661	15.2821	758	14.6536	613	13.9037	867	14.712	1523	29.2827	LOC692922	NW_004581764.1	adenylate cyclase
692923	1341	11.4091	1357	10.6241	1639	10.7296	1463	11.2369	1862	10.6995	2226	14.4934	LOC692923	NW_004581768.1	anaphase promoting complex subunit 11, transcript variant X2
692924	1144	14.6517	1119	13.1881	1330	13.1068	1075	12.4294	1151	9.95631	4446	43.5765	AK	NW_004581703.1	arginine kinase, transcript variant X5
692925	2861	70.6573	2949	67.0201	3312	62.938	3339	74.4449	4405	73.4761	4043	76.4124	LOC692925	NW_004581739.1	ATP synthase
692926	17409	180.718	18052	172.442	21914	175.038	19456	182.33	21769	152.625	22213	176.463	LOC692926	NW_004582035.1	ATP synthase
692927	24377	310.252	24971	292.457	28531	279.405	24941	286.568	32235	277.091	29023	282.681	LOC692927	NW_004581788.1	calmodulin, transcript variant X1
692928	1260	19.6849	1390	19.9833	1449	17.4186	1442	20.3379	2035	21.4727	1519	18.161	LOC692928	NW_004582015.1	uncharacterized LOC692928
692929	1336	30.0384	1327	27.4557	1663	28.7704	1560	31.6646	2144	32.5579	1868	32.1417	LOC692929	NW_004582029.1	uncharacterized LOC692929, transcript variant X1
692930	564	10.8969	537	9.54748	617	9.17258	602	10.5002	826	10.7787	713	10.5423	LOC692930	NW_004582017.1	calcitonin gene-related peptide-receptor component protein
692931	2118	26.4106	2349	26.9542	3013	28.909	2533	28.5145	3713	31.2707	3033	28.9431	LOC692931	NW_004581718.1	chromatin modifying protein 1b
692932	1286	16.5538	1238	14.6646	1523	15.0848	1422	16.5248	2040	17.7357	1664	16.392	LOC692932	NW_004582019.1	coproporphirynogen oxidase
692933	1862	22.3808	2073	22.9291	2238	20.6985	2010	21.8108	2781	22.5765	2641	24.2932	LOC692933	NW_004581773.1	diphthamide synthesis protein
692934	1042	17.7677	1213	19.0333	1338	17.555	1232	18.965	1758	20.2462	1542	20.1219	LOC692934	NW_004582010.1	ubiquitin-conjugating enzyme E2M
692935	978	17.3609	1089	17.7891	1333	18.2074	1272	20.3845	1633	19.5786	1582	21.4912	LOC692935	NW_004581717.1	rRNA processing protein Ebp2
692936	6667	91.9956	7408	94.0651	8399	89.1758	7645	95.2342	11103	103.476	9039	95.4504	LOC692936	NW_004582016.1	eukaryotic translation initiation factor 3 subunit 6
692937	5543	65.3502	5775	62.6535	6746	61.1972	6280	66.8407	8781	69.9209	7405	66.811	LOC692937	NW_004622765.1	eukaryotic translation termination factor 1
692938	4233	122.039	4790	127.08	5888	130.617	4834	125.816	6799	132.39	5709	125.959	Atg8	NW_004582023.1	autophagy related protein Atg8
692939	2518	23.6504	2812	24.3046	3145	22.7293	3199	27.1254	3683	23.3639	4763	34.236	LOC692939	NW_004582018.1	glutamate dehydrogenase
692940	4669	97.4326	4827	92.6934	6240	100.195	5798	109.229	8477	119.477	7218	115.27	LOC692940	NW_004582024.1	glutaredoxin
692941	566	14.9211	645	15.6472	688	13.9558	711	16.9213	945	16.8259	963	19.4282	GSTo2	NW_004582023.1	glutathione S-transferase omega 2
692942	461	9.86317	404	7.95405	410	6.74967	489	9.44504	507	7.3263	2536	41.5227	LOC692942	NW_004582034.1	histone H1
692943	611	4.25886	667	4.27828	712	3.81869	524	3.29733	763	3.59201	717	3.82465	LOC692943	NW_004581693.1	glycolipid transfer protein, transcript variant X1
692944	289	3.82425	366	4.45677	459	4.67352	387	4.62315	592	5.29091	531	5.37729	LOC692944	NW_004581709.1	homocysteine S-methyltransferase
692945	56	1.827	30	0.900666	63	1.58152	45	1.32539	73	1.60855	76	1.89752	LOC692945	NW_004582029.1	kazal-type proteinase inhibitor
692946	373	6.53567	373	6.01425	461	6.21534	567	8.96899	797	9.43193	743	9.96301	CTL5	NW_004582012.1	C-type lectin 5
692947	679	15.9364	727	15.7017	830	14.9893	745	15.7854	980	15.5349	1110	19.9372	LOC692947	NW_004581714.1	L-isoaspartyl protein carboxyl methyltransferase
692948	15	0.322284	6	0.118629	21	0.347177	61	1.1832	104	1.50918	59	0.97011	Lix1	NW_004582016.1	Lix1 protein
692949	626	9.36944	690	9.50342	806	9.28234	613	8.28284	951	9.61349	726	8.31566	LOC692949	NW_004582008.1	beadex/dLMO protein
692950	2764	36.9116	3091	37.9852	3569	36.6736	3222	38.8445	4550	41.039	3856	39.4078	LOC692950	NW_004582346.1	lysophospholipase
692951	567	10.7806	568	9.93805	705	10.3142	652	11.1915	855	10.9797	1060	15.4237	LOC692951	NW_004581785.1	mitochondria-associated granulocyte macrophage CSF signaling molecule
692952	9608	137.429	11018	145.024	12876	141.713	10226	132.047	15042	145.315	12447	136.248	LOC692952	NW_004582013.1	cytosolic malate dehydrogenase, transcript variant X2
692953	1970	29.0785	2256	30.6433	2630	29.8706	2280	30.3822	3340	33.2976	2852	32.2163	LOC692953	NW_004581700.1	mitochondrial matrix protein p33, transcript variant X1
692954	271	4.31338	277	4.05713	305	3.73535	316	4.54061	426	4.57951	1227	14.9456	LOC692954	NW_004581681.1	Mo-molybdopterin cofactor sulfurase
692955	7621	114.996	8532	118.471	10428	121.075	9471	129.017	13663	139.245	10450	120.673	LOC692955	NW_004582011.1	myosin light polypeptide 9, transcript variant X4
692956	26138	436.896	28329	435.741	32848	422.472	32738	494.011	46487	524.805	38722	495.318	LOC692956	NW_004581683.1	nucleoplasmin, transcript variant 1
692957	2349	35.4713	2650	36.824	3126	36.3217	3036	41.3881	4341	44.2736	3668	42.3881	LOC692957	NW_004582025.1	nuclear migration protein nudC, transcript variant X1
692958	2336	39.1427	2837	43.7451	3161	40.7555	2977	45.0336	4319	48.879	3905	50.0749	LOC692958	NW_004582024.1	26S proteasome non-ATPase regulatory subunit 14
692959	2439	28.8723	2656	28.9326	3246	29.5665	3018	32.2528	4227	33.7958	3696	33.4828	LOC692959	NW_004582022.1	peroxisomal biogenesis factor 3
692960	1225	30.777	1190	27.5124	1472	28.4565	1305	29.5992	1783	30.2554	1496	28.7636	LOC692960	NW_004581750.1	phosphohistidine phosphatase
692961	803	12.5936	1008	14.5474	1222	14.7465	1016	14.3849	1313	13.9078	1254	15.0506	LOC692961	NW_004581725.1	peroxisomal membrane anchor protein
692962	2381	19.5062	2583	19.4728	2998	18.8985	2703	19.9911	3889	21.5185	3202	20.0749	Pgrmc2	NW_004582008.1	progesterone receptor membrane component 2, transcript variant X1
692963	7268	62.3839	7951	62.8016	9095	60.068	8713	67.5156	11626	67.3983	9406	61.785	LOC692963	NW_004582014.1	phosphoribosyl pyrophosphate synthetase
692964	1472	22.4617	1613	22.6496	1808	21.2284	1513	20.8427	2092	21.5604	1723	20.1206	Psat1	NW_004581705.1	phosphoserine aminotransferase
692965	17927	116.637	19573	117.186	23261	116.45	20964	123.135	28472	125.114	23047	114.753	Psf	NW_004582078.1	PTB-associated splicing factor, transcript variant X2
692966	859	17.1846	1080	19.882	1297	19.965	1028	18.566	1499	20.2539	1303	19.9485	LOC692966	NW_004582016.1	ras small monomeric GTPase Rab6
692967	614	23.8619	685	24.4974	817	24.4311	796	27.9274	1151	30.2116	982	29.2058	LOC692967	NW_004582522.1	ras-related protein Rab7
692968	13777	211.179	13885	195.854	16840	198.619	12691	175.619	18364	190.118	16174	189.729	Rack1	NW_004581751.1	receptor for activated protein kinase C RACK 1, transcript variant 1
692969	1212	17.9944	1212	16.5588	1444	16.4963	1415	18.9658	1853	18.5811	1792	20.3608	LOC692969	NW_004581805.1	mRNA export protein
692970	7335	115.482	7934	114.947	9522	115.352	7761	110.309	11127	118.318	10931	131.702	LOC692970	NW_004582017.1	GTP-binding nuclear protein Ran, transcript variant X2
692971	2244	62.0547	2412	61.3791	2774	59.0257	2530	63.1614	3622	67.649	3255	68.8848	LOC692971	NW_004582008.1	ring box protein
692972	2169	67.4095	2170	62.0601	2733	65.3558	2356	66.1022	3561	74.7471	2856	67.9267	RpL7Ae	NW_004581708.1	ribosomal protein L7Ae
692973	55	2.28609	46	1.75946	107	3.42213	59	2.21392	93	2.6108	79	2.51292	LOC692973	NW_004581728.1	salivary cysteine-rich peptide
692974	1209	28.0518	1327	28.3333	1506	26.887	1436	30.0794	1934	30.3077	1675	29.742	LOC692974	NW_004581691.1	stromal cell-derived factor 2 precursor
692975	2683	28.1243	2931	28.2728	3767	30.3837	3200	30.2824	4585	32.461	3744	30.0343	LOC692975	NW_004582028.1	serine hydroxymethyltransferase, transcript variant X2
692976	14181	352.365	14976	342.431	17627	337.013	16054	360.121	22732	381.491	19385	368.614	Smt3	NW_004582029.1	ubiquitin-like protein SMT3
692977	3212	68.7937	3456	68.1142	3978	65.5573	3535	68.3505	4609	66.6716	4024	65.9556	LOC692977	NW_004581726.1	signal peptidase 18 kDa subunit
692978	798	15.3305	844	14.9206	1071	15.8316	995	17.2566	1284	16.6602	1304	19.1713	Tyms	NW_004582008.1	thymidylate synthase, transcript variant 2
692979	1736	20.071	1888	20.0869	2301	20.4701	2076	21.6684	3024	23.6136	2515	22.2525	Tim10	NW_004581692.1	mitochondrial intermembrane space translocase subunit Tim10, transcript variant X3
692980	1589	40.1206	1820	42.2869	1908	37.0685	1975	45.0184	2749	46.8791	2438	47.1083	LOC692980	NW_004582034.1	translin
692981	545	10.8601	633	11.6074	757	11.6069	625	11.2434	933	12.5569	788	12.0167	LOC692981	NW_004582031.1	mitochondrial thioredoxin 2
692982	4352	63.6833	4568	61.5112	5219	58.7634	4829	63.793	6257	61.8392	6144	68.8032	LOC692982	NW_004581773.1	ubiquitin conjugating enzyme, transcript variant X1
692983	873	11.2233	1028	12.1616	1288	12.7411	1037	12.0355	1515	13.1547	1290	12.6916	LOC692983	NW_004582010.1	uridine-cytidine kinase 2, transcript variant X4
692984	3562	53.5496	3766	52.0996	4551	52.6444	3743	50.7997	5140	52.1899	4347	50.0118	LOC692984	NW_004582009.1	vacuolar ATP synthase subunit D
692985	4785	164.286	4907	155.033	5826	153.911	5196	161.052	7403	171.667	6179	162.352	LOC692985	NW_004581775.1	vacuolar ATP synthase subunit G
692986	1047	24.3208	1038	22.1881	1314	23.486	1195	25.0598	1792	28.1145	1468	26.0962	wibg	NW_004581700.1	Wibg protein, transcript variant X1
692987	2941	48.2852	3170	47.8927	3834	48.4344	3576	53.0024	5052	56.02	4362	54.8056	LOC692987	NW_004582012.1	prohibitin protein WPH, transcript variant X1
692988	1467	12.6828	1805	14.36	2247	14.9476	1983	15.4771	2566	14.9832	2228	14.7408	LOC692988	NW_004582035.1	aldehyde dehydrogenase, transcript variant 1
692989	515	7.64615	683	9.33142	800	9.13921	644	8.63179	962	9.64654	777	8.82831	LOC692989	NW_004581780.1	DID protein, transcript variant X4
692990	3864	41.9537	4428	44.2417	5057	42.2483	5247	51.4308	7217	52.9238	7693	63.9219	DnaJ-2	NW_004581726.1	DnaJ (Hsp40) homolog 2
692991	3373	26.645	3877	28.1829	4456	27.0849	4084	29.1249	5932	31.6491	4853	29.338	LOC692991	NW_004582010.1	glycyl-tRNA synthetase
692992	34	1.22096	61	2.01578	43	1.18816	58	1.88031	58	1.40673	292	8.02465	LOC692992	NW_004582029.1	protease inhibitor 1
692993	17	0.166843	15	0.13547	34	0.256756	31	0.274663	23	0.152457	10	0.0751069	LOC692993	NW_004581774.1	guanine nucleotide binding protein, transcript variant X6
692994	1614	26.8016	1720	26.2832	1951	24.9286	1710	25.635	2578	28.9136	2422	30.7789	LOC692994	NW_004582169.1	N-acetyl-glucosamine-6-phosphate isomerase, transcript variant X3
692995	582	6.26889	746	7.3943	831	6.88734	892	8.67384	1444	10.505	1175	9.68559	LOC692995	NW_004582029.1	asparagine synthetase, transcript variant X1
692996	79	1.2276	67	0.958071	132	1.5783	58	0.813652	87	0.913086	88	1.04649	Ash1	NW_004582008.1	achaete-scute-like protein
692997	1753	28.8272	2112	31.9599	2311	29.2418	2000	29.6913	2791	30.9986	2325	29.2593	GSTz1	NW_004581681.1	glutathione S-transferase zeta 1
692998	0	0	0	0	0	0	0	0	0	0	0	0	GSTe2	NW_004581683.1	glutathione S-transferase epsilon 2
692999	9	0.106292	4	0.043472	9	0.0817869	12	0.127944	13	0.103696	9	0.0813433	Y-d	NW_004581741.1	yellow-d, transcript variant X1
693000	4533	60.3768	4235	51.9074	3772	38.658	7364	88.5478	8922	80.2616	6937	70.7094	Y-fa	NW_004581684.1	yellow-fa
693001	57	0.625228	61	0.615722	89	0.751167	44	0.435708	85	0.629714	53	0.444898	Y-c	NW_004582025.1	yellow-c
693002	12	0.326076	6	0.150031	14	0.292717	27	0.662339	18	0.330348	90	1.87155	Y-fb	NW_004582610.1	yellow-fb
693003	2433	24.4568	2676	24.7534	3123	24.1553	3112	28.2408	3843	26.0909	3186	24.5089	Y-b	NW_004582028.1	yellow-b
693004	29	0.59121	44	0.825445	32	0.501969	35	0.644156	37	0.509456	33	0.514848	Y-f2	NW_004581798.1	yellow-f2
693005	122	1.27229	131	1.25716	188	1.50858	139	1.30864	230	1.62	192	1.53232	Y-y	NW_004582008.1	yellow-y
693006	13	0.19957	21	0.296662	17	0.200809	24	0.332615	21	0.217737	11	0.12923	LOC693006	NW_004581763.1	major royal jelly protein 1, transcript variant X2
693007	4	0.0390873	5	0.0449611	2	0.015038	7	0.0617523	0	0	6	0.0448691	Sert	NW_004581729.1	serotonin transporter
693008	5047	74.7685	5266	71.7889	6049	68.9528	5155	68.9434	7276	72.8012	6325	71.7078	Tinp1	NW_004582019.1	TGF beta-inducible nuclear protein 1, transcript variant X1
693009	597	12.7461	617	12.1221	688	11.3025	712	13.7234	840	12.1127	760	12.4176	Pdxk	NW_004582026.1	pyridoxal kinase
693010	608	15.0339	681	15.4955	767	14.593	790	17.6349	1045	17.452	1064	20.134	Pnpo	NW_004582026.1	pyridoxine 5'-phosphate oxidase
693011	531	3.47482	517	3.11329	662	3.33333	653	3.85771	702	3.10267	769	3.8511	E74	NW_004582010.1	transcription factor E74
693012	1	0.0532079	0	0	0	0	0	0	0	0	1	0.0407189	Bbx-a2	NW_004582096.1	bombyxin A2
693014	11674	84.6819	11628	77.6189	15132	84.4599	13182	86.324	14108	69.119	13713	76.1245	Gata-beta	NW_004581713.1	transcription factor BCFI
693015	1426	22.9667	1801	26.6922	1881	23.3105	1876	27.2767	2636	28.6739	2013	24.811	Lzm	NW_004582013.1	lysozyme
693016	80	0.726881	89	0.74414	121	0.845944	76	0.623399	152	0.932777	125	0.869168	BGRP2	NW_004582023.1	beta-1,3-glucan recognition protein 2
693017	8	0.444271	7	0.357723	8	0.341846	16	0.802153	9	0.337568	15	0.637485	Era.4	NW_004582034.1	chorion protein gene ErA.4
693018	0	0	0	0	0	0	0	0	0	0	0	0	5h4	NW_004582034.1	chorion CB early protein gene 5H4
693022	3	0.0362954	15	0.166998	8	0.0744737	13	0.141988	19	0.155255	14	0.129622	LOC693022	NW_004581709.1	egg-specific protein
693023	3452	23.4817	4009	25.0949	4608	24.1187	4014	24.6499	5604	25.7465	4715	24.5449	LOC693023	NW_004582012.1	alanyl-tRNA synthetase
693024	99	0.69675	74	0.479253	146	0.790638	114	0.724313	205	0.974444	113	0.608613	Inv	NW_004582034.1	invected homeodomain
693025	1045	20.0567	960	16.9553	1019	15.0487	1333	23.0968	1260	16.3333	1231	18.081	SGF3	NW_004581710.1	POU domain protein
693027	7	0.0458665	6	0.0361776	1	0.00504174	5	0.0295765	5	0.0221273	2	0.0100288	LOC693027	NW_004581682.1	trehalase
693028	0	0	0	0	0	0	0	0	0	0	0	0	CECB1	NW_004581747.1	cecropin B2
693029	8	0.307961	11	0.389663	10	0.296202	8	0.278019	21	0.545991	15	0.441893	CecA	NW_004581698.1	cecropin A
693030	7	0.0617793	7	0.0568505	6	0.0407455	2	0.0159351	4	0.0238433	7	0.0472785	FIBH	NW_004598996.1	silk fibroin heavy chain
693031	30191	384.489	37186	435.79	50803	497.827	43455	499.603	61378	527.934	48790	475.508	Bcp	NW_004582019.1	fibroinase, transcript variant X1
693032	724	4.49194	829	4.73305	1019	4.86466	1269	7.10782	1720	7.2075	1310	6.21996	LOC693032	NW_004581716.1	chitooligosaccharidolytic beta-N-acetylglucosaminidase, transcript variant X3
693034	1489	7.89578	1752	8.5492	2264	9.23761	1809	8.66001	2289	8.19799	2146	8.70865	USP	NW_004582012.1	RXR type hormone receptor, transcript variant X7
693036	3406	37.9749	3956	40.5882	4509	38.6826	3948	39.7383	4823	36.3187	3948	33.6861	Hnf-4	NW_004582035.1	hepatocyte nuclear factor 4, transcript variant b
693037	27	0.077001	21	0.0551116	26	0.0570544	19	0.0489176	24	0.046228	25	0.0545624	LOC693037	NW_004581734.1	p260
693038	35	0.0890572	58	0.135806	43	0.0841885	15	0.0344565	27	0.0464008	30	0.0584175	LOC693038	NW_004582011.1	p270
693039	3101	23.0454	3401	23.2584	5513	31.5248	6864	46.0509	8596	43.1459	7967	45.3103	Chi	NW_004582022.1	chitinase, transcript variant 4
693040	2329	24.6551	2469	24.0519	2963	24.1353	2543	24.3032	3911	27.9632	3571	28.93	LOC693040	NW_004582012.1	eIF 2a kinase
693041	906	8.95227	1014	9.22007	1173	8.91838	1041	9.28613	1442	9.62346	1486	11.2368	Rad51	NW_004581681.1	Rad51 homolog, transcript variant X1
693042	10	0.21554	3	0.0595032	2	0.0331696	8	0.155667	8	0.11646	3	0.0494845	Lp-c6	NW_004581686.1	low molecular lipoprotein 30K pBmHPC-6, transcript variant X1
693043	0	0	0	0	2	0.0316589	0	0	1	0.0138945	0	0	Lp-c12	NW_004581686.1	low molecular lipoprotein 30K pBmHPC-12, transcript variant X1
693044	4	0.0745203	0	0	2	0.02867	0	0	0	0	0	0	Lp-c19	NW_004581686.1	low molecular lipoprotein 30K pBmHPC-19, transcript variant X2
693045	0	0	0	0	0	0	0	0	4	0.0769063	1	0.0217852	Lp-c23	NW_004581686.1	low molecular lipoprotein 30K pBmHPC-23
693047	3	0.0518505	2	0.0318092	4	0.0531955	5	0.0780155	9	0.10506	6	0.0793604	Fib-l	NW_004581730.1	silk fibroin light chain
693048	1	0.0222866	0	0	7	0.12004	0	0	0	0	1	0.0170555	CPR41	NW_004582025.1	cuticular protein RR-1 motif 41
693049	0	0	3	0.029164	0	0	0	0	0	0	0	0	LOC693049	NW_004581691.1	beta-tubulin, transcript variant X1
693050	1	0.0320085	0	0	3	0.0738873	7	0.202275	3	0.0648556	4	0.097982	Pbp	NW_004581749.1	pheromone binding protein
693051	1	0.0337631	1	0.0310695	2	0.0519584	0	0	0	0	0	0	GOBP1	NW_004581749.1	general odorant binding protein 1
693052	3	0.101797	10	0.312251	6	0.156656	2	0.0612663	2	0.0458356	0	0	GOBP2	NW_004581749.1	general odorant binding protein 2
693053	2	0.0727206	0	0	0	0	0	0	3	0.0736732	1	0.0278258	LOC693053	NW_004581683.1	antennal binding protein X
693054	423	5.20439	444	5.02694	500	4.7335	83	0.921906	55	0.457039	48	0.451951	Ser-4	NW_004581693.1	serotonin receptor 4
693055	9	0.071345	7	0.0510635	10	0.0609964	13	0.0930344	5	0.0267702	11	0.0667321	LOC693055	NW_004581680.1	octopamine receptor
693056	10	0.038134	3	0.0105275	19	0.0557505	24	0.0826233	25	0.0643892	22	0.064203	CPR146	NW_004582025.1	collagen, transcript variant X4
693058	14891	569.992	14687	517.332	17954	528.797	14800	511.429	20486	529.618	17124	501.615	RpS16	NW_004581730.1	ribosomal protein S16
693059	192809	2094.56	197493	1974.28	232034	1939.55	198243	1944.21	248127	1820.54	221826	1844.16	EF1a	NW_004582016.1	elongation factor 1 alpha, transcript variant X2
693060	2941	30.2668	3257	30.8447	4093	32.4113	3484	32.369	5144	35.7548	4437	34.9448	Cdc2	NW_004581773.1	cell division cycle 2
693061	2366	21.1477	2354	19.3618	2330	16.0246	2389	19.2772	2617	15.7984	2514	17.1963	cad-like	NW_004582008.1	caudal-like, transcript variant X1
693063	4257	69.4982	4974	74.7252	5447	68.4243	5680	83.7139	7685	84.7373	6052	75.6118	LOC693063	NW_004581728.1	eukaryotic translation initiation factor 2 alpha subunit, transcript variant X2
693064	11	0.06572	18	0.098962	32	0.147109	21	0.113267	38	0.153338	36	0.164599	LOC693064	NW_004582020.1	nuclear hormone receptor HR38
693065	1794	132.115	1830	124.014	2201	124.719	1952	129.774	2775	138.024	2280	128.495	RpL29	NW_004581937.1	ribosomal protein L29
693066	11318	563.831	10863	497.989	13438	515.106	10317	463.993	13553	456.011	11911	454.096	RpS26	NW_004581704.1	ribosomal protein S26
693067	11503	464.817	11625	432.27	13814	429.51	11782	429.803	16590	452.771	13641	421.831	RpL27A	NW_004582008.1	ribosomal protein L27A
693068	12194	390.312	12063	355.314	14487	356.802	12430	359.183	17351	375.103	14380	352.245	RpS10	NW_004582008.1	ribosomal protein S10, transcript variant X2
693069	2268	40.7586	2381	39.3756	2750	38.027	2579	41.8415	3335	40.4793	3058	42.0567	LOC693069	NW_004582034.1	protein kinase c inhibitor, transcript variant X1
693070	224	2.01455	261	2.16004	255	1.76463	181	1.46956	319	1.93768	251	1.72753	Ftz-f1	NW_004582015.1	nuclear hormone receptor FTZ-F1, transcript variant X7
693071	955	15.5286	1314	19.6615	1292	16.165	1012	14.8556	1416	15.5508	991	12.3317	serpin-9	NW_004582035.1	serine protease inhibitor 9
693073	115	0.848121	94	0.637939	92	0.522072	87	0.57924	121	0.602707	169	0.953822	PPO2	NW_004581773.1	phenoloxidase subunit 2
693074	1	0.0104126	1	0.00958188	4	0.0320481	2	0.0188005	1	0.00703267	3	0.0239057	Alpm	NW_004581762.1	membrane-bound alkaline phosphatase
693075	18974	419.189	20128	409.207	23812	404.79	20018	399.256	28044	418.458	24125	407.887	LOC693075	NW_004581751.1	translation initiation factor 5A
693076	1542	27.1357	1755	28.4201	2004	27.1355	1708	27.1347	2343	27.8478	2412	32.4829	Pglym	NW_004581688.1	phosphoglyceromutase
693077	40	0.625397	64	0.920804	34	0.409032	33	0.465789	57	0.60191	46	0.550395	LOC693077	NW_004582012.1	L-threonine dehydrogenase
693078	4811	70.4507	5707	76.904	6402	72.1354	6915	91.4158	9468	93.6416	7569	84.8221	LOC693078	NW_004582020.1	transmembrane BAX inhibitor motif-containing protein 5, transcript variant X3
693079	1422	16.7649	1737	18.8449	2071	18.7873	1909	20.3183	2760	21.9772	2274	20.517	LOC693079	NW_004581686.1	Der1-like domain family member 1
693080	602	12.3346	580	10.9357	677	10.6733	638	11.8012	859	11.8873	918	14.3943	LOC693080	NW_004581693.1	E2F transcription factor 4-like protein
693081	5079	65.049	5404	63.6896	6346	62.5382	6053	69.9862	7989	69.106	6681	65.4824	LOC693081	NW_004582031.1	extramacrochaetae protein
693082	2621	32.844	2960	34.1328	3617	34.8755	3562	40.296	4904	41.5049	4773	45.7721	Fah	NW_004581704.1	fumarylacetoacetate hydrolase
693083	8092	77.7283	8686	76.7776	10333	76.3718	8940	77.5247	11363	73.7187	10730	78.8758	LOC693083	NW_004582008.1	glycosyl-phosphatidyl-inositol-anchored protein
693084	1084	8.20281	1189	8.27954	1406	8.18656	1160	7.92447	1708	8.72935	2178	12.6128	LOC693084	NW_004582016.1	guanylate kinase
693085	666	20.5413	715	20.2932	948	22.4981	802	22.331	1160	24.1642	984	23.2257	Ndufa2	NW_004581691.1	NADH dehydrogenase [ubiquinone] 1 alpha subcomplex subunit 2, transcript variant X1
693086	508	10.2739	585	10.8873	718	11.1733	622	11.3565	893	12.1979	838	12.9699	LOC693086	NW_004581683.1	proline synthetase co-transcribed bacterial-like protein
693087	589	12.1416	521	9.88306	764	12.1182	661	12.3011	902	12.5583	827	13.0463	LOC693087	NW_004582021.1	ribonuclease P
693088	3386	49.264	3814	51.064	4355	48.7544	4154	54.5618	5368	52.7492	4594	51.151	LOC693088	NW_004581709.1	presenilin-like signal peptide peptidase
693089	1557	24.3062	1750	25.1395	2000	24.0238	1855	26.1428	2213	23.333	2387	28.5168	LOC693089	NW_004582028.1	TPR-repeat protein
693090	2632	31.7675	2755	30.5992	3224	29.9416	2956	32.2093	4158	33.8955	4030	37.224	LOC693090	NW_004581778.1	acyl-CoA-binding domain-containing protein 6-like, transcript variant X1
693091	474	7.00163	582	7.91107	652	7.41057	524	6.98765	768	7.66201	729	8.24079	LOC693091	NW_004581682.1	ATP binding protein
693092	647	5.92634	774	6.524	934	6.58282	831	6.87167	1123	6.9474	1076	7.54249	LOC693092	NW_004582022.1	light-induced protein-like brain protein 44, transcript variant X2
693093	1226	28.1252	1499	31.6445	1694	29.9021	1490	30.8582	2226	34.4899	1858	32.6191	LOC693093	NW_004581718.1	BWK-1-like protein
693094	619	15.1766	672	15.1616	752	14.1868	676	14.9627	1016	16.8244	987	18.5192	LOC693094	NW_004581726.1	coiled-coil domain containing 12-like protein
693095	2178	22.9134	2394	23.1765	2777	22.4797	2608	24.7696	3935	27.96	3128	25.1837	LOC693095	NW_004581715.1	transcription factor-like protein
693096	1326	11.425	1452	11.5125	1615	10.707	1657	12.8888	2251	13.0993	1859	12.2578	LOC693096	NW_004582033.1	DNA-damage inducible protein, transcript variant X3
693097	4747	57.9488	4183	46.9898	5105	47.9517	6567	72.3721	8651	71.3267	7151	66.8055	LOC693097	NW_004581685.1	glutamyl-tRNA amidotransferase subunit B
693098	2113	28.0887	2290	28.0129	2742	28.0467	2442	29.306	3492	31.3521	2840	28.8915	Ndufs8	NW_004581763.1	NADH dehydrogenase (ubiquinone) Fe-S protein 8
693099	2006	33.3656	2142	32.7853	2438	31.2022	2388	35.8576	3525	39.5994	3129	39.8285	LOC693099	NW_004581778.1	NADH-ubiquinone oxidoreductase subunit B14.7
693100	11695	81.3503	15153	96.9949	17854	95.5603	15427	96.8768	22273	104.64	16248	86.4927	serpin-3	NW_004582022.1	serine protease inhibitor 3, transcript variant X1
693101	16575	203.807	18452	208.786	23452	221.886	19044	211.399	28684	238.214	21698	204.177	LOC693101	NW_004581679.1	tetraspanin D107
693102	2438	22.2113	2514	21.0764	3233	22.6636	2633	21.6556	3642	22.4099	3267	22.7777	LOC693102	NW_004582016.1	Upf3 regulator of nonsense transcripts-like protein B, transcript variant X1
693103	7933	69.0542	9094	72.8448	10648	71.3187	9133	71.7703	12942	76.0877	10519	70.0725	LOC693103	NW_004581685.1	microtubule-associated protein RP/EB family member 3, transcript variant X8
693104	3062	30.095	3531	31.9358	4129	31.226	3824	33.9301	5462	36.2578	4661	35.0581	LOC693104	NW_004582023.1	G protein pathway suppressor 1
693105	3311	25.0362	3528	24.5488	4470	26.0076	3905	26.6569	5582	28.5076	4607	26.6593	Ippi	NW_004581714.1	isopentenyl-diphosphate delta isomerase, transcript variant X3
693106	826	13.3562	864	12.8561	1008	12.5414	928	13.5466	1368	14.94	1176	14.5523	LOC693106	NW_004581741.1	mitogen-activated protein-binding protein-interacting protein
693107	430	36.4164	428	33.3552	525	34.2114	562	42.9678	775	44.3293	676	43.8122	LOC693107	NW_004586515.1	N-acetyltransferase
693108	2391	39.2236	2817	42.5252	3103	39.1681	3048	45.1401	4391	48.6511	3895	48.8986	LOC693108	NW_004582009.1	mitochondrial prohibitin complex protein 2
693109	6847	90.1347	7382	89.4246	9036	91.5274	8643	102.715	12387	110.133	10360	104.369	LOC693109	NW_004582016.1	ras-related protein 2
693110	417	7.90643	419	7.31054	496	7.23618	480	8.21608	712	9.1177	671	9.73616	Surf1	NW_004582015.1	surfeit 1, transcript variant 2
693111	40286	469.782	45402	487.201	56856	510.154	46304	487.461	67111	528.563	51770	461.999	LOC693111	NW_004581696.1	receptor expression enhancing protein, transcript variant X1
693113	2689	42.467	2946	42.8139	3483	42.325	3579	51.0272	4831	51.5298	4244	51.2928	LOC693113	NW_004582019.1	26S proteasome non-ATPase regulatory subunit 13
693114	436	6.65806	450	6.32361	519	6.09834	546	7.52719	790	8.14797	975	11.3943	GSTd3	NW_004581771.1	glutathione S-transferase delta 3, transcript variant X1
693115	652	16.6484	713	16.7536	828	16.2682	816	18.8103	1178	20.3157	984	19.2283	Znrd1	NW_004581698.1	transcription-associated zinc ribbon protein, transcript variant X2
693117	64	1.13709	46	0.752077	58	0.79291	57	0.914255	70	0.839986	159	2.16188	Dmc1	NW_004582023.1	Dmc1 homolog, transcript variant X1
693118	1404	77.9696	1367	69.8583	1699	72.5996	1489	74.6504	1987	74.5276	1771	75.2657	RpL38	NW_004581682.1	ribosomal protein L38, transcript variant X1
693119	7455	193.767	7697	184.096	9052	181.034	7993	187.552	10983	192.803	9568	190.316	Ef1beta	NW_004582024.1	elongation factor 1 beta'
724046	2064	167.807	2120	158.608	2306	144.259	2278	167.198	2917	160.176	2395	149.013	RpL41	NW_004582012.1	ribosomal protein L41
732849	438	1.90632	507	2.03059	598	2.00266	393	1.54417	573	1.68437	486	1.61875	Btl	NW_004581694.1	fibroblast growth factor receptor, transcript variant X1
732851	77	2.30155	88	2.42049	76	1.74794	59	1.59207	88	1.77654	84	1.92146	PGRP-S2	NW_004581690.1	peptidoglycan recognition protein S2
732854	35702	712.127	34631	635.655	40770	625.733	33235	598.467	45561	613.789	36669	559.738	RpS2e	NW_004582008.1	ribosomal protein S2e, transcript variant X1
732855	25653	637.418	25806	590.062	30236	578.087	27204	610.236	36764	616.978	31366	596.439	RpS6	NW_004582014.1	ribosomal protein S6
732856	6668	231.675	7676	245.42	9308	248.841	7461	234.024	11114	260.804	8819	234.489	RpS12	NW_004581686.1	ribosomal protein S12, transcript variant X1
732857	9713	431.049	9826	401.275	11846	404.509	10778	431.808	15360	460.39	12193	414.1	RpS15A	NW_004581719.1	ribosomal protein S15A
732858	0	0	0	0	0	0	0	0	0	0	0	0	CecB1	NW_004581747.1	cecropin B
732859	30126	722.932	30554	674.707	36565	675.156	28358	614.343	40422	655.141	34223	628.484	Tctp	NW_004582020.1	translationally controlled tumor protein, transcript variant X2
732862	3385	70.4212	3520	67.3874	4002	64.0626	3676	69.0398	5039	70.8027	4103	65.3231	LOC732862	NW_004581703.1	signal sequence receptor beta subunit
732863	2	0.0555339	1	0.0255517	3	0.0640962	8	0.200538	5	0.093769	3	0.0637485	LOC732863	NW_004582011.1	fatty acid binding protein
732865	61091	638.078	66584	639.967	79053	635.328	72577	684.344	98786	696.872	78004	623.496	LOC732865	NW_004581846.1	4-nitrophenylphosphatase
732866	13002	69.3079	13244	64.9655	15357	62.9886	12409	59.7157	16447	59.2134	13412	54.7125	LOC732866	NW_004582030.1	ATP-binding cassette sub-family F member 2, transcript variant X1
732867	221	3.65493	240	3.6525	314	3.99577	237	3.53846	380	4.24455	381	4.82206	LOC732867	NW_004581773.1	abhydrolase domain containing 11
732868	1901	24.2248	2099	24.614	2466	24.1799	2363	27.1845	3330	28.6605	2733	26.6526	LOC732868	NW_004581724.1	ARP1 actin-related protein 1-like protein A
732869	1997	25.6087	2494	29.4305	2819	27.8156	2690	31.1416	3068	26.5721	3183	31.2369	LOC732869	NW_004582020.1	aspartate aminotransferase
732870	3211	43.8313	3918	49.2153	4431	46.5403	4154	51.1906	5829	53.7402	4959	51.8035	LOC732870	NW_004582009.1	26S protease regulatory subunit 6B
732871	2178	30.1558	2430	30.9607	2712	28.8925	2705	33.8111	3732	34.8992	3120	33.0589	LOC732871	NW_004581693.1	GTP binding protein, transcript variant X2
732872	20710	143.567	22829	145.631	26873	143.342	24543	153.597	33278	155.809	29082	154.284	LOC732872	NW_004582016.1	karyopherin alpha 3
732873	2127	28.8792	2379	29.7237	2733	28.5522	2622	32.1388	3682	33.7646	2989	31.0573	mRpS5	NW_004581695.1	mitochondrial ribosomal protein S5
732874	804	19.524	961	21.4748	1051	19.6381	928	20.3442	1289	21.1411	1130	20.9997	mRpS21	NW_004581774.1	mitochondrial ribosomal protein S21
732875	3613	31.6806	3892	31.4044	5077	34.2544	4061	32.1468	5714	33.8397	4858	32.599	LOC732875	NW_004582032.1	peripheral-type benzodiazepine receptor, transcript variant X2
732876	4266	102.371	4312	95.2195	4998	92.2858	4845	104.961	6380	103.404	5790	106.33	LOC732876	NW_004581806.1	proteasome 25 kDa subunit
732877	1585	27.8683	1624	26.276	1835	24.8256	1847	29.3175	2579	30.6262	2367	31.8493	LOC732877	NW_004581695.1	small GTP binding protein RAB8, transcript variant X1
732879	3508	62.8761	4449	73.3804	6002	82.7761	4785	77.4261	7686	93.0438	5881	80.6674	LOC732879	NW_004582042.1	syndecan binding protein
732880	9850	89.0197	12066	100.347	15623	108.642	13642	111.303	20797	126.944	15739	108.855	LOC732880	NW_004582011.1	septin
732881	3669	78.4163	4027	79.2012	4864	79.9899	4221	81.4429	6062	87.5055	5146	84.1684	LOC732881	NW_004581685.1	salivary secreted ribonuclease
732882	2639	36.1935	2870	36.2213	3416	36.0489	3044	37.689	4367	40.4515	3743	39.2854	LOC732882	NW_004582010.1	thioredoxin
732883	3552	42.5683	3627	39.9993	4423	40.7862	3905	42.2487	5387	43.6035	4862	44.5912	LOC732883	NW_004582024.1	transcriptional adaptor 3
732884	8	0.0526906	16	0.0969738	6	0.0304073	3	0.0178379	5	0.022242	12	0.0604847	LOC732884	NW_004582016.1	trypsin-like protease, transcript variant X1
732885	93	0.88454	106	0.927752	168	1.2295	97	0.832886	139	0.892916	124	0.902562	LOC732885	NW_004582012.1	very low-density lipoprotein receptor, transcript variant 2
732886	194	6.706	212	6.74356	282	7.50056	219	6.83416	329	7.68102	226	5.97848	LOC732886	NW_004581702.1	translation initiation factor 1a
732887	438	6.70371	480	6.76042	637	7.50177	529	7.3093	709	7.32906	1054	12.3453	LOC732887	NW_004582017.1	ADP-ribosylation factor-like 6 interacting protein
732888	3303	36.6456	3481	35.5393	4056	34.6254	3913	39.1925	5590	41.8877	4677	39.7102	LOC732888	NW_004581684.1	cleavage and polyadenylation specific factor 5
732889	127	1.41909	115	1.18248	124	1.06613	122	1.23068	141	1.06411	1151	9.84243	LOC732889	NW_004582011.1	cellular retinaldehyde-binding protein, transcript variant X1
732890	551	16.4696	660	18.1537	710	16.3295	658	17.7556	931	18.7949	912	20.8615	LOC732890	NW_004581709.1	cytidylate kinase
732891	1094	15.3352	1336	17.2333	1549	16.7073	1377	17.4255	1999	18.9254	1737	18.6334	LOC732891	NW_004581750.1	diptheria toxin resistance protein
732892	432	8.22151	527	9.22932	650	9.51841	526	9.03718	847	10.8871	712	10.3698	LOC732892	NW_004582035.1	embryonic development factor
732893	772	13.0543	865	13.4599	1061	13.8049	893	13.6322	1389	15.8635	1362	17.6251	LOC732893	NW_004624712.1	elongation factor Ts
732894	572	10.8453	661	11.5329	753	10.9856	709	12.1358	1119	14.3296	856	12.4205	LOC732894	NW_004582026.1	cell division protein, transcript variant X4
732895	714	13.4374	783	13.5603	926	13.4094	804	13.66	1101	13.9947	1027	14.7913	LOC732895	NW_004582036.1	heme oxygenase
732896	192	6.11674	231	6.77207	261	6.39797	317	9.11711	355	7.6385	421	10.2641	mRpS10	NW_004582032.1	mitochondrial ribosomal protein S10
732897	646	14.7365	688	14.4425	826	14.4985	763	15.7132	1118	17.2252	1132	19.7619	mRpS25	NW_004582032.1	mitochondrial ribosomal protein S25
732898	1055	20.7985	1161	21.0622	1403	21.2824	1090	19.3993	1582	21.0643	1303	19.6583	LOC732898	NW_004582023.1	methionine sulfoxide reductase
732899	14448	206.658	15269	200.977	17418	191.702	15874	204.98	22557	217.915	18389	201.291	LOC732899	NW_004582034.1	nascent polypeptide associated complex protein alpha subunit
732900	2140	24.9263	2155	23.0984	2553	22.8811	2299	24.1747	3163	24.8831	2591	23.0957	LOC732900	NW_004581744.1	NADH dehydrogenase-ubiquinone Fe-S protein 2
732901	1203	15.2822	1320	15.4307	1519	14.8477	1362	15.6198	1925	16.5162	1795	17.4504	LOC732901	NW_004582012.1	prolactin regulatory binding-element protein
732902	5879	63.157	6904	68.2512	8778	72.5599	6682	64.8043	10522	76.3444	7966	65.4906	Rab7	NW_004582010.1	Rab7 protein
732903	1545	23.0057	1660	22.746	2006	22.9837	1820	24.4657	2698	27.1337	2197	25.0356	LOC732903	NW_004582011.1	RAN binding protein
732904	2568	94.0462	2758	92.9462	3424	96.4857	3077	101.731	4462	110.366	3550	99.4936	LOC732904	NW_004581784.1	small nuclear ribonucleoprotein E
732905	880	17.9762	917	17.2376	1091	17.1484	1043	19.2344	1523	21.0125	1503	23.4961	LOC732905	NW_004582010.1	surfeit 5
732906	616	7.70015	635	7.30438	761	7.31958	846	9.54703	1151	9.71751	1876	17.9462	LOC732906	NW_004582028.1	transgelin
732907	693	12.1218	715	11.5088	849	11.4268	838	13.2329	1254	14.8147	1184	15.8491	LOC732907	NW_004581765.1	WD repeat domain 61
732908	981	17.9633	1083	18.2489	1269	17.8797	1151	19.027	1637	20.2454	1435	20.1089	Yipf6	NW_004581768.1	Yipf6 protein
732909	639	8.74608	700	8.81662	744	7.83554	877	10.8366	1217	11.2503	1364	14.2872	LOC732909	NW_004581749.1	AAA family ATPase
732910	3115	39.2521	3524	40.8632	4115	39.8986	4073	46.3339	5793	49.3025	5073	48.9204	LOC732910	NW_004582010.1	phosphoribosylaminoimidazole carboxylase
732911	555	7.57087	622	7.80791	689	7.23195	603	7.42591	908	8.36565	879	9.17619	LOC732911	NW_004581791.1	Bem46-like protein
732912	230	5.62556	223	5.0192	279	5.2508	266	5.87353	383	6.327	375	7.01924	LOC732912	NW_004582042.1	bolA-like 3
732913	6962	98.4044	7612	99.008	8841	96.1534	7326	93.4817	10288	98.2137	8635	93.4035	LOC732913	NW_004581718.1	mRNA cap-binding protein eIF4E
732914	2271	21.8246	2616	23.1344	3101	22.9305	2755	23.9017	3963	25.7225	3284	24.152	LOC732914	NW_004581719.1	F-box only protein 21, transcript variant X1
732915	148	2.6457	151	2.48397	179	2.46215	152	2.45302	233	2.81317	263	3.59795	LOC732915	NW_004582014.1	fructose-1,6-bisphosphatase
732916	10194	151.793	11258	154.262	13996	160.359	11585	155.733	16977	170.737	13801	157.267	LOC732916	NW_004581764.1	ferritin, transcript variant X2
732917	6004	141.735	6491	141.006	7831	142.245	6949	148.094	10516	167.667	8206	148.248	Fkbp12	NW_004581728.1	FK506-binding protein
732918	2918	39.9391	3072	38.6924	3776	39.7674	3819	47.1891	5289	48.8931	4554	47.7009	LOC732918	NW_004581806.1	interleukin enhancer binding factor, transcript variant X1
732919	398	12.8405	479	14.2208	491	12.1889	559	16.2813	726	15.8196	713	17.6039	LOC732919	NW_004582008.1	mitochondrial single-stranded DNA-binding protein
732920	711	9.61501	820	10.2043	916	9.53144	904	11.0364	1278	11.6727	1113	11.5185	LOC732920	NW_004582017.1	pelota-like protein
732921	4477	66.0354	4665	63.3188	5637	63.9766	4779	63.6365	6395	63.7076	8055	90.9235	LOC732921	NW_004582061.1	peroxiredoxin
732922	2375	52.5848	2702	55.052	3124	53.2219	2916	58.2859	4072	60.8927	3614	61.2358	LOC732922	NW_004582009.1	proteasome alpha 3 subunit
732923	831	17.4128	938	18.0868	1127	18.1708	1051	19.8815	1576	22.3041	1285	20.6059	LOC732923	NW_004581714.1	DNA-directed RNA polymerase II polypeptide
732924	802	23.4209	922	24.7772	1123	25.2344	908	23.9384	1374	27.1005	1232	27.5335	LOC732924	NW_004581726.1	signal recognition particle 19 kDa protein
732925	1537	18.2265	1624	17.7217	1891	17.2545	1695	18.1458	2359	18.8937	2338	21.2175	LOC732925	NW_004581733.1	syntaxin 5A, transcript variant X3
732926	3052	79.5297	3523	84.4789	4566	91.5511	3448	81.1131	5162	90.8497	4262	84.9921	LOC732926	NW_004582009.1	tetraspanin E118
732927	670	18.6293	713	18.2433	790	16.9018	765	19.2027	1064	19.9813	867	18.4485	LOC732927	NW_004581807.1	transcription factor 2B
732928	3181	47.4707	3360	46.1416	4048	46.4821	3631	48.9179	4862	49.0047	4529	51.7232	Ubc13	NW_004582027.1	ubiquitin conjugating enzyme E2
732929	1443	25.2841	1614	26.0241	1787	24.0929	1727	27.3182	2498	29.5621	1940	26.0138	Vps37A	NW_004582011.1	vacuolar protein sorting 37 homolog A (S. cerevisiae)
732930	362	10.2906	391	10.2282	497	10.8711	451	11.5741	646	12.403	521	11.3342	LOC732930	NW_004582026.1	BET1-like protein
732931	13317	226.505	15395	240.958	19087	249.8	15473	237.588	22766	261.528	16877	219.678	LOC732931	NW_004582025.1	calcyphosphine, transcript variant X2
732932	85830	816.345	88986	778.839	104290	763.239	78087	670.49	106414	683.588	88937	647.348	LOC732932	NW_004582023.1	DEAD box polypeptide 5, transcript variant 2
732933	779	15.1953	858	15.401	1080	16.2098	932	16.4122	1412	18.6023	1242	18.5402	EAP30	NW_004581730.1	ELL complex EAP30 subunit, transcript variant X2
732934	1036	49.0842	1153	50.2693	1434	52.2774	1156	49.4446	1698	54.3351	1360	49.3107	LOC732934	NW_004581750.1	H+ transporting ATP synthase subunit g
732935	62	1.28984	56	1.07207	57	0.912436	35	0.657343	41	0.576089	51	0.811962	LOC732935	NW_004603846.1	histone H3
732936	877	11.7893	1048	12.964	1178	12.1847	1103	13.3857	1770	16.0702	1618	16.6451	LOC732936	NW_004582030.1	haloacid dehalogenase, transcript variant X1
732937	1805	49.5775	2130	53.8367	2605	55.0552	2104	52.1714	2909	53.965	2562	53.8527	LOC732937	NW_004582009.1	N-acetyltransferase
732938	1599	28.9406	1836	30.579	2242	31.2232	1972	32.2215	2664	32.5653	2359	32.6744	LOC732938	NW_004581719.1	preimplantation protein
732939	2410	39.8894	2415	36.7832	3046	38.793	2686	40.1353	3866	43.2179	3605	45.6632	LOC732939	NW_004582010.1	protein tyrosine phosphatase
732940	3777	122.049	3829	113.858	4663	115.941	4495	131.129	6105	133.24	5369	132.771	LOC732940	NW_004581756.1	small nuclear ribonucleoprotein Sm D1
732941	3375	121.844	3601	119.631	4040	112.226	3651	118.993	5386	131.328	4303	118.884	LOC732941	NW_004581697.1	small nuclear ribonucleoprotein G
732942	1392	24.8839	1530	25.1687	1740	23.9338	1663	26.838	2379	28.7233	2168	29.6592	LOC732942	NW_004582012.1	transcription elongation factor S-II
732943	4895	85.9178	5212	84.1834	6320	85.3553	5811	92.079	8430	99.9354	6887	92.5085	LOC732943	NW_004582026.1	ubiquitin-conjugating enzyme E2
732944	915	17.2361	1077	18.6692	1252	18.147	1176	19.9988	1634	20.7889	1377	19.8505	LOC732944	NW_004581733.1	WW domain binding protein 4, transcript variant X2
732945	599	8.12203	675	8.42234	816	8.51355	668	8.17699	985	9.02059	930	9.65031	LOC732945	NW_004581751.1	eukaryotic translation initiation factor 4E-binding protein 2
732946	1859	29.8459	2198	32.4731	2735	33.7867	2217	32.1329	3320	36.0002	2702	33.198	Vta1	NW_004581757.1	Vps20-associated 1 homolog (S. cerevisiae)
732947	329	3.09443	393	3.40148	436	3.1554	378	3.20963	404	2.56641	340	2.44728	CCE-un1	NW_004582018.1	carboxylesterase clade H, member 1
732948	2239	18.0446	2373	17.5988	2667	16.5387	2427	17.6581	3465	18.8607	3060	18.8728	LOC732948	NW_004581686.1	transcription elongation factor B polypeptide 1, transcript variant X1
732949	16781	297.887	18352	299.784	22816	311.642	19027	304.918	27930	334.862	21699	294.777	LOC732949	NW_004581764.1	ferritin, transcript variant X2
732950	791	9.83327	982	11.2337	1098	10.5028	1028	11.537	1547	12.9889	1328	12.634	LOC732950	NW_004582010.1	golgi SNAP receptor complex member 2, transcript variant X1
732951	209	3.95164	198	3.44498	239	3.47706	202	3.44795	315	4.02256	329	4.76044	LOC732951	NW_004581704.1	3-hydroxyacyl-CoA dehydrogenase
732952	9	0.141586	12	0.17372	18	0.217887	5	0.071011	15	0.159378	15	0.180588	CLIP3	NW_004582022.1	clip domain serine protease 3
732953	2931	26.1633	3390	27.8463	3935	27.0274	4071	32.8062	5517	33.2614	4656	31.8061	LOC732953	NW_004581685.1	leukotriene A4 hydrolase, transcript variant X2
732954	1177	16.2963	1317	16.7799	1569	16.7155	1395	17.4368	1904	17.805	2424	25.6842	LOC732954	NW_004581692.1	LRP16 protein
732955	610	20.9434	662	20.9154	831	21.9534	770	23.8664	1128	26.157	862	22.6488	LOC732955	NW_004582024.1	LSM Sm-like protein family member
732956	0	0	0	0	0	0	2	0.0304552	0	0	0	0	LOC732956	NW_004581731.1	mitochondrial inorganic phosphate carrier
732957	887	18.7213	974	18.9175	1137	18.4653	1118	21.3027	1590	22.6658	1418	22.9039	LOC732957	NW_004581709.1	sec13-like protein
732958	273	3.47671	277	3.24622	385	3.77268	390	4.48384	505	4.34369	378	3.68399	SPARC	NW_004581760.1	secreted protein, acidic, cysteine-rich (osteonectin)
732959	939	23.8569	1031	24.1046	1184	23.1464	1113	25.5284	1756	30.1325	1300	25.2763	LOC732959	NW_004582022.1	transcription initiation factor TFIID subunit 12
732960	186	3.52661	235	4.10019	239	3.48679	207	3.54319	275	3.52158	219	3.17767	LOC732960	NW_004582019.1	zinc-containing alcohol dehydrogenase
732961	1024	17.5787	1164	18.3879	1308	17.2774	1267	19.6356	1678	19.4554	1448	19.0229	LOC732961	NW_004582015.1	3-hydroxyacyl-CoA dehydrogenase
732962	633	7.97149	754	8.73772	1166	11.2984	1112	12.6421	1750	14.8845	1086	10.4661	LOC732962	NW_004581711.1	antennal-enriched UDP-glycosyltransferase
732963	1	0.0203458	3	0.0561676	2	0.0313103	0	0	1	0.0137415	0	0	LOC732963	NW_004581703.1	alcohol dehydrogenase
732964	578	17.9909	679	19.4485	753	18.0345	741	20.822	1044	21.9476	860	20.4854	LOC732964	NW_004581691.1	archease
732965	7275	101.002	7440	95.0522	8554	91.3798	8072	101.172	10801	101.28	9032	95.9628	LOC732965	NW_004582036.1	H+ transporting ATP synthase gamma subunit
732966	3570	36.1543	4064	37.8736	5243	40.8559	4430	40.5018	6684	45.7182	5560	43.0911	LOC732966	NW_004582020.1	H+ transporting ATPase V0 subunit D
732967	8	0.13092	11	0.165654	12	0.151106	3	0.0443219	19	0.210006	52	0.651241	LOC732967	NW_004582009.1	chymotrypsin-like serine protease
732968	239	3.96229	224	3.41734	311	3.96727	286	4.28049	438	4.90438	734	9.31248	LOC732968	NW_004582074.1	cyclic AMP-regulated protein
732969	37	0.884753	46	1.01221	59	1.08556	46	0.993018	48	0.775216	48	0.87838	LOC732969	NW_004581741.1	dicarbonyl L-xylulose reductase
732970	6765	108.525	7214	106.495	8463	104.465	7535	109.125	10583	114.665	8786	107.863	eIF3i	NW_004582010.1	Eukaryotic translation initiation factor 3 subunit I
732971	7915	167.057	8379	162.741	9713	157.743	8484	161.656	11801	168.226	10043	162.217	eIF3g	NW_004582025.1	Eukaryotic translation initiation factor 3 subunit G
732972	1325	18.1967	1490	18.8302	1669	17.6367	1526	18.9196	2180	20.2206	1929	20.2736	LOC732972	NW_004581845.1	F-actin capping protein beta subunit
732973	180	2.87624	198	2.91144	245	3.01232	231	3.33229	348	3.75571	777	9.50154	GSTo3	NW_004581752.1	glutathione S-transferase omega 3
732974	840	7.24367	888	7.04667	1168	7.75007	1080	8.4078	1557	9.06837	1447	9.54924	LOC732974	NW_004582028.1	hydroxysteroid dehydrogenase, transcript variant X1
732975	14	0.23517	11	0.170035	18	0.232653	21	0.318458	21	0.238251	20	0.257101	LOC732975	NW_004582013.1	muscular protein 20
732976	1548	51.1605	1728	52.5532	2148	54.6237	2061	61.4924	2918	65.1344	2402	60.7516	LOC732976	NW_004581747.1	nucleolar protein family A member 2
732977	852	14.5036	983	15.3985	1159	15.181	960	14.7532	1441	16.5676	1306	17.0137	LOC732977	NW_004582010.1	serine/threonine protein phosphatase 6
732978	978	17.3761	971	15.8754	1123	15.3524	1094	17.5473	1544	18.5277	1384	18.8178	LOC732978	NW_004582010.1	coenzyme Q4-like protein, transcript variant X1
732979	821	11.3133	702	8.90175	900	9.54273	813	10.1139	1079	10.0422	1053	11.1044	Rbm17	NW_004582016.1	RNA binding motif protein 17
732980	1323	40.5588	1464	41.3008	1722	40.6202	1218	33.7095	1870	38.7194	1456	34.1592	LOC732980	NW_004582016.1	14 kDa subunit splicing factor 3b
732981	573	14.203	684	15.6017	774	14.7621	681	15.2388	988	16.5403	952	18.0586	Ssu72	NW_004582008.1	Ssu72 RNA polymerase II CTD phosphatase
732982	0	0	2	0.0422685	1	0.0176717	1	0.0207336	0	0	0	0	LOC732982	NW_004582024.1	troponin C 25D
732983	1105	20.1975	1139	19.158	1337	18.8039	1107	18.2667	1708	21.0855	1292	18.0725	LOC732983	NW_004582017.1	tRNA (guanine-N7-)-methyltransferase
732984	5	0.0642396	4	0.0472916	6	0.0593153	4	0.0463951	1	0.00867748	2	0.0196645	LOC732984	NW_004582014.1	tropomyosin 1, transcript variant X1
732985	568	35.8535	647	37.5819	857	41.6243	695	39.6048	1098	46.8109	836	40.3841	LOC732985	NW_004623381.1	U2 small nuclear ribonucleoprotein A'
732986	784	18.4648	857	18.5738	1049	19.0102	1042	22.1552	1367	21.7449	1172	21.124	LOC732986	NW_004581753.1	UTP11-like U3 small nucleolar ribonucleoprotein
732987	2059	53.5166	2144	51.2801	2668	53.3582	2331	54.6958	3257	57.1757	2681	53.3273	LOC732987	NW_004581690.1	vacuolar ATP synthase subunit F
732988	962	28.3789	990	26.8749	1297	29.4403	1116	29.721	1642	32.7155	1420	32.0575	LOC732988	NW_004582011.1	actin related protein 2/3 complex subunit 4
732989	7860	97.0581	8483	96.394	9558	90.8154	8686	96.8297	12111	101.007	10436	98.6198	Atpsyn-beta	NW_004581726.1	H+ transporting ATP synthase beta subunit, transcript variant 2
732990	6485	155.071	7323	161.139	8619	158.584	7283	157.221	10840	175.07	8775	160.579	LOC732990	NW_004582022.1	vacuolar ATP synthase subunit E
732991	315	4.72509	369	5.09351	449	5.18238	423	5.72822	525	5.31888	460	5.28054	Dhdds	NW_004582008.1	dehydrodolichyl diphosphate synthase, transcript variant X1
732992	430	10.4795	378	8.47727	512	9.60121	430	9.46065	598	9.84318	538	10.034	GSTz2	NW_004582010.1	glutathione S-transferae zeta 2
732993	2418	60.6003	2778	64.0681	3078	59.3567	2150	48.6448	3169	53.6416	2555	49.0038	LOC732993	NW_004581714.1	ML-domain containing secreted protein
732994	797	11.7302	841	11.3902	1011	11.4493	974	12.9415	1422	14.1353	1244	14.0116	LOC732994	NW_004582016.1	mitochondrial translational release factor 1
732995	1156	26.6396	1189	25.2141	1422	25.2147	1295	26.9414	1695	26.3816	1732	30.5449	LOC732995	NW_004582026.1	NADH-ubiquinone oxidoreductase Fe-S protein 7, transcript variant X1
732996	36216	219.995	34844	194.775	44012	205.716	39850	218.535	48477	198.889	39092	181.728	LOC732996	NW_004581799.1	ornithine decarboxylase, transcript variant X1
732997	1337	41.3624	1481	42.1619	1821	43.3478	1697	47.3953	2412	50.3979	2084	49.3392	LOC732997	NW_004581680.1	prefoldin subunit 3
732998	2398	57.4091	2454	54.0626	2841	52.3342	2712	58.6139	3879	62.7209	3229	59.1589	LOC732998	NW_004581784.1	proteasome subunit alpha type 6-A
732999	2457	65.5374	2638	64.7516	3052	62.64	2743	66.0525	3971	71.5394	3308	67.5259	LOC732999	NW_004582014.1	proteasome beta 3 subunit
733000	458	6.44224	523	6.76962	665	7.19741	499	6.33652	714	6.78314	708	7.62123	LOC733000	NW_004581748.1	SCF apoptosis response protein
733001	1957	26.8038	2138	26.9466	2325	24.5025	2707	33.4713	3620	33.4869	2963	31.0569	LOC733001	NW_004582047.1	serine proteinase-like protein, transcript variant X1
733002	900	33.0196	985	33.255	1155	32.6058	1007	33.3532	1509	37.3921	1260	35.377	LOC733002	NW_004581681.1	transcription initiation factor IIA gamma chain
733003	1363	29.4718	1388	27.618	1726	28.7167	853	16.651	886	12.9392	1473	24.3744	LOC733003	NW_004581747.1	thioredoxin peroxidase
733005	1	0.00911453	2	0.0167747	2	0.0140264	1	0.00822836	2	0.0123119	1	0.00697517	Sp2	NW_004582024.1	sex-specific storage-protein 2
733006	3252	12.4105	4027	14.142	5094	14.9582	3623	12.482	4735	12.2045	4992	14.5792	ae48	NW_004582019.1	alpha-esterase 48, transcript variant X4
733007	754	13.659	825	13.7528	854	11.9038	1108	18.1203	1334	16.3216	998	13.8356	LOC733007	NW_004581738.1	copper transporter
733008	1690	29.0609	1796	28.4197	2206	29.1884	1991	30.9081	2926	33.9826	2321	30.5434	LOC733008	NW_004581801.1	dolichyl-phosphate mannosyltransferase, transcript variant X2
733009	520	6.07077	677	7.27311	688	6.18033	668	7.04038	896	7.06495	947	8.46079	LOC733009	NW_004582034.1	ARP6 actin-related protein 6-like protein
733010	9	0.12677	4	0.0518471	6	0.065029	17	0.216173	15	0.1427	13	0.140132	LOC733010	NW_004582010.1	gasp
733011	192	3.0972	135	2.00398	221	2.74311	158	2.30094	236	2.57123	340	4.19728	Hyi	NW_004582124.1	hydroxypyruvate isomerase
733012	12390	49.9072	13800	51.152	16496	51.1274	13697	49.8077	18931	51.5023	15761	48.5844	LOC733012	NW_004581777.1	heterotrimeric guanine nucleotide-binding protein beta subunit, transcript variant X2
733013	2196	38.6447	2151	34.8328	2647	35.8422	1780	28.2785	2528	30.0466	2252	30.3282	LOC733013	NW_004581701.1	insulin-related peptide binding protein
733014	610	13.6247	649	13.3393	802	13.7834	763	15.3851	903	13.6222	895	15.2982	LOC733014	NW_004581696.1	juvenile hormone esterase binding protein
733015	1616	18.8661	1890	20.3046	2391	21.4785	2259	23.8087	3056	24.0965	2669	23.8457	LOC733015	NW_004582495.1	mitochondrial aldehyde dehydrogenase
733016	0	0	0	0	0	0	0	0	0	0	0	0	LOC733016	NW_004582008.1	muscular protein 20
733017	2633	67.2322	2948	69.2699	3504	68.8451	2958	68.1873	4121	71.0706	3592	70.1913	LOC733017	NW_004581700.1	NADH dehydrogenase, transcript variant 2
733018	991	33.2934	1010	31.2246	1279	33.0626	1158	35.1214	1694	38.4378	1460	37.5368	LOC733018	NW_004581741.1	NADH dehydrogenase (ubiquinone) 1 beta subcomplex 10
733019	2994	54.4314	3729	62.3851	4015	56.165	3729	61.2025	5422	66.576	4111	57.196	Ppib	NW_004581685.1	peptidylprolyl isomerase B
733020	4461	66.7194	5184	71.347	6239	71.7989	5498	74.2341	7009	70.8006	6516	74.5799	LOC733020	NW_004581688.1	protein phosphatase 1 catalytic subunit
733021	101	0.978487	74	0.659715	95	0.708175	35	0.306112	46	0.30099	39	0.289147	LOC733021	NW_004582014.1	phosphoribosyl pyrophosphate synthetase
733022	2497	40.7979	2563	38.5353	2881	36.2197	2568	37.8785	3471	38.3031	2815	35.198	LOC733022	NW_004613815.1	phosphate transport protein
733023	713	10.2562	782	10.3513	865	9.57406	950	12.3367	1386	13.4655	1309	14.4098	LOC733023	NW_004581691.1	replication factor C4
733024	2335	29.6254	2644	30.8695	3056	29.8341	2718	31.1319	3359	28.7838	3446	33.459	LOC733024	NW_004582032.1	26S proteasome regulatory ATPase subunit 10B
733025	63	0.668669	51	0.498118	46	0.375674	45	0.431184	59	0.422945	33	0.268043	LOC733025	NW_004581731.1	sorbitol dehydrogenase
733026	3933	52.5229	4229	51.9701	4775	49.066	4769	57.4951	6865	61.9193	5555	56.7714	LOC733026	NW_004581795.1	SUMO-1 activating enzyme
733027	105206	700.182	108805	666.362	125351	641.92	105699	635.068	145367	653.427	120249	612.452	tef2	NW_004581709.1	translation elongation factor 2, transcript variant 2
733028	14550	141.297	15284	136.583	16587	123.943	16714	146.531	19364	127.007	17603	130.821	LOC733028	NW_004582019.1	thymosin, transcript variant X3
733029	647	19.2823	816	22.3788	871	19.9736	727	19.56	1168	23.5103	1158	26.411	LOC733029	NW_004581681.1	trafficking protein particle complex 6b
733030	64	1.55788	62	1.38879	95	1.77934	414	9.09771	536	8.81208	401	7.46995	LOC733030	NW_004581693.1	troponin C, transcript variant X1
733031	4015	46.0533	4628	48.8495	5669	50.034	4736	49.0418	6942	53.78	5571	48.9023	LOC733031	NW_004582024.1	vacuolar ATP synthase subunit H
733032	109	2.20664	109	2.03059	121	1.88484	120	2.19314	161	2.20137	209	3.23797	LOC733032	NW_004582010.1	DNA-3-methyladenine glycosylase I
733033	538	4.84925	630	5.22546	719	4.9866	575	4.67886	827	5.03453	778	5.36652	LOC733033	NW_004581867.1	ecto-nucleotidase, transcript variant X2
733034	535	9.93976	485	8.29192	709	10.1356	562	9.42622	833	10.4527	1627	23.1329	St1	NW_004582396.1	estrogen sulfotransferase
733035	832	12.2453	917	12.4196	1040	11.7777	977	12.9813	1406	13.9763	1319	14.8563	mRpS12	NW_004581743.1	mitochondrial ribosomal protein S12, transcript variant X1
733036	538	8.39222	522	7.49301	598	7.1776	598	8.42122	777	8.18609	718	8.57117	LOC733036	NW_004582017.1	small androgen receptor-interacting protein
733037	5606	48.8821	5682	45.5921	6752	45.3015	6781	53.3789	9031	53.1856	7905	52.7496	LOC733037	NW_004582028.1	U2 small nuclear ribonucleoprotein auxiliary factor 2
733038	893	7.63914	947	7.45477	1195	7.86581	1074	8.29423	1426	8.23898	1277	8.35996	SDR39U1	NW_004582023.1	short chain dehydrogenase/reductase family 39U, member 1, transcript variant X1
733039	2143	35.4413	2533	38.5491	3152	40.1104	2691	40.1773	4024	44.9476	3400	43.0315	LOC733039	NW_004582021.1	cysteine-type peptidase, transcript variant X1
733040	669	11.5824	772	12.2993	917	12.2158	869	13.5822	1145	13.3887	967	12.812	LOC733040	NW_004582027.1	exosc7 protein
733041	946	29.6726	1107	31.9524	1341	32.365	1249	35.3676	1719	36.4167	1555	37.3263	LOC733041	NW_004581686.1	FK506-binding protein
733042	791	10.8631	827	10.4514	966	10.2079	840	10.4144	1252	11.613	938	9.85828	LOC733042	NW_004581684.1	Erg28-domain containing protein, transcript variant X3
733043	381	11.2886	454	12.3783	519	11.8322	499	13.3473	634	12.6872	648	14.693	LOC733043	NW_004582012.1	inosine triphosphatase
733044	504	9.03351	570	9.40139	614	8.46793	767	12.4108	1123	13.5946	904	12.3998	LOC733044	NW_004582016.1	legumaturain
733045	717	12.7612	811	13.2827	943	12.9142	869	13.9628	1205	14.4851	1108	15.0915	LOC733045	NW_004582035.1	phosphatidylinositol glycan
733046	1552	12.503	1745	12.9363	2198	13.6249	1903	13.8401	2837	15.4363	2331	14.3709	LOC733046	NW_004581694.1	syntaxin, transcript variant X1
733047	203	6.83122	220	6.81265	243	6.29204	203	6.16705	325	7.38663	247	6.36092	LOC733047	NW_004582015.1	thioesterase superfamily member 2
733048	1057	7.43904	1271	8.2315	1491	8.07426	1339	8.5075	1886	8.96488	1615	8.69832	LOC733048	NW_004581688.1	vacuolar protein sorting 29, transcript variant X1
733049	14668	321.958	14945	301.867	17718	299.244	14198	281.342	19285	285.896	17015	285.812	LOC733049	NW_004582026.1	ALY
733050	1054	33.4212	1222	35.6569	1378	33.6212	1405	40.2195	1801	38.5706	1551	37.6369	Cbp20	NW_004581715.1	nuclear cap-binding protein subunit 2
733051	603	19.9288	674	20.4982	745	18.9454	670	19.9902	971	21.6743	932	23.5722	LOC733051	NW_004581750.1	CG10993-like protein
733052	9859	85.1628	10950	87.0407	12926	85.9141	11217	87.4728	15766	91.9813	13208	87.3122	eIF3-S9	NW_004582028.1	eukaryotic translation initiation factor 3 subunit 9
733053	4639	55.1401	4621	50.5441	5588	51.1072	5747	61.6685	7372	59.182	6398	58.198	Rbp1	NW_004582010.1	RNA-binding protein 1, transcript variant X7
733054	647	11.7311	585	9.76069	729	10.1705	717	11.7363	895	10.9602	1001	13.8896	TBPH	NW_004581790.1	TAR DNA binding protein homolog
733055	1292	20.2315	1469	21.1679	1759	21.194	1647	23.2829	2321	24.5471	1957	23.4518	LOC733055	NW_004582035.1	tRNA selenocysteine 1-associated protein 1, transcript variant X1
733056	1076	20.4012	1069	18.6515	1107	16.1501	640	10.9548	852	10.9105	700	10.1569	Adh	NW_004581679.1	alcohol dehydrogenase-like
733057	3052	32.3595	3257	31.778	4137	33.7509	3605	34.5066	5002	35.8197	4257	34.5415	LOC733057	NW_004582035.1	GTP-binding protein RAB2, transcript variant X1
733058	27661	146.221	30271	147.252	36097	146.824	26966	128.688	36237	129.377	29034	117.455	LOC733058	NW_004582012.1	small GTP binding protein RAB5, transcript variant X3
733059	2260	28.9996	2280	26.9222	2787	27.5172	2744	31.7868	3844	33.3141	3071	30.1568	Bmp-2	NW_004581695.1	bmp-2 protein, transcript variant X2
733060	548	10.0165	574	9.65467	790	11.1108	712	11.7488	923	11.3945	962	13.4564	mRpL2	NW_004582014.1	mitochondrial ribosomal protein L2, transcript variant X1
733061	5381	14.9721	6215	15.913	7256	15.5346	6174	15.5083	8789	16.5166	7170	15.2672	LOC733061	NW_004581683.1	actin-binding LIM protein 2
733062	191	1.52421	214	1.5715	230	1.41228	179	1.28956	212	1.14263	1427	8.71475	LOC733062	NW_004582016.1	very long-chain-fatty-acid--CoA ligase bubblegum, transcript variant X5
733063	10662	71.6632	11248	69.5703	13318	68.8778	11843	71.8618	16845	76.4697	14208	73.0821	Rab11	NW_004581771.1	ras-related GTP-binding protein Rab11, transcript variant X2
733064	6	0.0525204	3	0.0241651	7	0.0471474	5	0.0395117	9	0.0532084	3	0.0200964	Rab3	NW_004582025.1	ras-related GTP-binding protein Rab3, transcript variant X1
733065	1212	6.70689	1258	6.40605	1502	6.39545	1206	6.02483	1635	6.11078	1452	6.14902	LOC733065	NW_004582012.1	timeless
733066	4899	53.6499	5457	54.9929	6698	56.4403	6117	60.4754	8283	61.2646	6691	56.0755	Tms1	NW_004581715.1	membrane protein TMS1, transcript variant X4
733067	17	0.0916044	12	0.0595032	28	0.116094	10	0.048646	18	0.065509	20	0.0824742	Nvd	NW_004581684.1	neverland, transcript variant X1
733068	7134	82.858	7895	84.381	8968	80.1456	8488	88.9991	11846	92.9253	9440	83.9062	Sec61alpha	NW_004581718.1	transport protein Sec61 alpha subunit
733069	1677	52.8461	1934	56.0825	2185	52.9802	2137	60.7943	3146	66.9575	2468	59.5176	LOC733069	NW_004581691.1	mago nashi, transcript variant X1
733070	2030	67.3093	2195	66.9737	2449	62.4814	2488	74.4746	3431	76.8352	2767	70.2116	LOC733070	NW_004582012.1	transport protein Sec61 beta subunit
733071	9393	60.7048	10607	63.0815	11646	57.9133	9601	56.0163	13042	56.9277	10386	51.3674	LOC733071	NW_004582008.1	synaptobrevin, transcript variant X1
733072	43	0.843622	42	0.758263	47	0.709513	56	0.991852	49	0.649287	40	0.600565	Coc	NW_004582008.1	cocoonase
733073	624	12.9551	820	15.6661	875	13.9781	1227	22.9975	1775	24.8895	3075	48.8565	LOC733073	NW_004581705.1	SCP-related protein
733074	556	12.1125	617	12.369	693	11.6165	593	11.6625	780	11.4766	801	13.354	Rbmx2	NW_004581705.1	RNA binding motif protein X-linked 2
733075	1548	15.5453	1726	15.95	1985	15.3381	1856	16.8262	2660	18.0414	2491	19.1436	Poldip3	NW_004582041.1	polymerase delta interacting protein 3
733076	2219	52.8746	2339	51.2875	2597	47.6151	2481	53.3699	3620	58.2586	2771	50.5298	Nopp34	NW_004582080.1	nucleolar phosphoprotein
733078	4879	39.7784	5160	38.7131	6388	40.0742	5984	44.0441	7920	43.6117	6859	42.7955	Pabn1	NW_004582035.1	polyadenylate binding protein 2, transcript variant X3
733079	2366	43.13	2294	38.4812	2746	38.5166	2576	42.3925	2832	34.8673	2918	40.7071	Spx	NW_004581707.1	spliceosomal protein on the X
733081	1222	25.2672	1383	26.3147	1736	27.6197	1444	26.9545	2169	30.2905	1754	27.7547	LOC733081	NW_004582018.1	eIF2B-alpha protein
733082	795	10.8886	838	10.5619	1023	10.7811	1021	12.6244	1325	12.2569	1131	11.8546	LOC733082	NW_004582021.1	eIF2B-alpha-like protein
733083	995	19.7305	1166	21.2767	1411	21.5291	1335	23.8988	1688	22.6073	1567	23.7796	LOC733083	NW_004581724.1	eIF2B-beta protein
733084	1150	14.1149	1321	14.9201	1521	14.3645	1450	16.0667	2042	16.9276	1802	16.926	LOC733084	NW_004582025.1	eIF2B-gamma protein, transcript variant X2
733085	6010	66.1732	6815	69.0501	8034	68.0648	7374	73.2976	8738	64.9801	8318	70.0886	eIF3-S7	NW_004581682.1	eukaryotic translation initiation factor 3 subunit 7
733086	9135	57.878	10281	59.942	12184	59.3988	11193	64.0222	16101	68.8999	12610	61.1421	eIF3c	NW_004582011.1	Eukaryotic translation initiation factor 3 subunit C, transcript variant X2
733087	3462	84.677	3550	79.902	4608	86.7229	4167	92.0112	5183	85.621	4837	90.5388	LOC733087	NW_004582011.1	eukaryotic translation initiation factor 4H
733088	7324	78.3491	8083	79.57	9553	78.6336	7978	77.0475	9387	67.8224	9061	74.1792	LOC733088	NW_004581770.1	eukaryotic translation initiation factor 5
733089	6536	112.013	7389	116.528	8586	113.221	7810	120.833	10835	125.414	8803	115.453	LOC733089	NW_004581709.1	eukaryotic translation initiation factor 3 subunit 1
733090	435	3.53521	442	3.30551	527	3.29548	481	3.52898	587	3.22199	596	3.70674	Tert	NW_004581863.1	telomerase reverse transcriptase
733092	527	5.90165	544	5.60599	615	5.29933	628	6.34894	845	6.39117	842	7.21598	Cjhbp	NW_004582017.1	cytosolic juvenile hormone binding protein 36 kDa subunit
733093	40	1.21891	64	1.79467	63	1.47719	86	2.36587	79	1.62593	748	17.4436	LOC733093	NW_004616817.1	heat shock protein 70 A1
733095	3911	51.6186	5057	61.419	5456	55.4084	5334	63.5551	7676	68.4249	6005	60.653	LOC733095	NW_004581708.1	alcohol dehydrogenase, transcript variant X1
733096	291	6.99136	316	6.9863	358	6.61812	299	6.48514	443	7.18842	360	6.61899	LOC733096	NW_004581687.1	DCMP deaminase
733097	42169	311.56	42931	291.884	51864	294.848	42564	283.903	54758	273.248	49749	281.29	LOC733097	NW_004581705.1	S-adenosylmethionine synthetase, transcript variant X4
733098	4209	80.7072	4477	78.9972	5108	75.3646	4901	84.8393	7036	91.1213	5706	83.7309	LOC733098	NW_004581793.1	transmembrane trafficking protein
733099	513	9.7448	603	10.5406	719	10.5091	706	12.1071	894	11.4697	805	11.7023	LOC733099	NW_004581708.1	cleavage and polyadenylation specific factor 4
733100	1865	16.0351	1770	14.0041	2307	15.2624	2248	17.4489	2815	16.3467	3027	19.917	LOC733100	NW_004581725.1	dullard-like protein, transcript variant X1
733101	19463	648.514	19981	612.658	22837	585.506	21011	632.026	30162	678.782	24405	622.313	LOC733101	NW_004582026.1	microtubule-associated protein 1 light chain 3
733102	1043	19.8682	1190	20.8599	1394	20.4325	1277	21.9606	1905	24.5093	1637	23.8641	Mtap	NW_004582036.1	methylthioadenosine phosphorylase
733103	775	17.425	932	19.2831	1104	19.0995	984	19.9731	1399	21.2446	1342	23.0911	LOC733103	NW_004582020.1	platelet-activating factor acetylhydrolase alpha subunit-like protein
733104	1027	18.4727	1122	18.5714	1317	18.2276	1167	18.9501	1713	20.8103	1402	19.2988	Taf13	NW_004581705.1	TBP-associated factor 13, transcript variant X1
733105	2136	43.0278	2470	45.7864	2809	43.5394	2586	47.0279	3483	47.3874	3260	50.2558	LOC733105	NW_004581700.1	eukaryotic translation initiation factor 6
733106	3918	59.2522	4465	62.1373	5033	58.5666	4691	64.0449	6657	67.9954	5582	64.6027	LOC733106	NW_004582008.1	S-phase kinase-associated protein
733107	128	4.92737	114	4.03833	158	4.67999	169	5.87315	198	5.14792	217	6.39272	LOC733107	NW_004582009.1	mitochondrial import inner membrane translocase subunit Tim9A
733108	683	7.85195	751	7.94489	943	8.34164	835	8.66608	1134	8.80503	1058	9.30815	LOC733108	NW_004582030.1	peptidylprolyl isomerase, transcript variant X5
733109	114	3.74329	150	4.53243	164	4.14358	136	4.0315	199	4.41329	205	5.15137	LOC733109	NW_004581684.1	ubiquitin related modifier
733110	859	11.0714	993	11.7774	1197	11.8709	985	11.461	1342	11.6821	1626	16.0379	LOC733110	NW_004582027.1	epidermal retinal dehydrogenase
733111	927	26.5375	964	25.3951	1106	24.3623	1093	28.2475	1478	28.577	1332	29.1814	mRpL12	NW_004582028.1	mitochondrial ribosomal protein L12
733112	1589	28.4807	1838	30.3154	2208	30.4515	1923	31.1161	2888	34.961	2337	32.0557	LOC733112	NW_004582017.1	peroxisomal membrane protein PMP22, transcript variant X1
733113	1640	16.5592	1879	17.4588	1911	14.847	1866	17.0093	2465	16.8102	2447	18.9082	LOC733113	NW_004582033.1	6-phosphogluconate dehydrogenase, transcript variant X1
733114	3171	83.2711	3370	81.4366	4060	82.0365	3693	87.5501	5237	92.8842	4252	85.45	LOC733114	NW_004582029.1	H+ transporting ATP synthase O subunit, transcript variant 2
733115	0	0	0	0	1	0.0152879	0	0	0	0	1	0.0152049	LOC733115	NW_004582031.1	myosin regulatory light chain, transcript variant X1
733116	4896	100.62	4931	93.2544	5880	92.9829	5428	100.708	7728	107.268	6138	96.5363	LOC733116	NW_004582042.1	eukaryotic translation initiation factor 3 subunit 5
733117	14239	272.517	14980	263.826	18119	266.828	16546	285.882	23035	297.758	20047	293.619	his2Av	NW_004581760.1	H2A histone family member V
733118	4	0.0810584	1	0.0186479	4	0.0623708	4	0.0731775	8	0.109494	3	0.0465243	LOC733118	NW_004581681.1	NADH-ubiquinone oxidoreductase 20 kDa subunit, transcript variant X1
733119	31	0.719278	33	0.704596	29	0.517745	39	0.816919	60	0.940259	94	1.6691	LOC733119	NW_004582027.1	RNA binding region containing protein 1
733120	30	0.649374	25	0.497972	33	0.54963	30	0.586238	35	0.511685	34	0.563214	LOC733120	NW_004582014.1	vacuolar ATP synthase subunit D
733121	2879	23.5196	3271	24.5901	3730	23.4466	3024	22.3023	4708	25.9768	3777	23.6133	LOC733121	NW_004581712.1	chloride intracellular channel, transcript variant X1
733122	2585	67.2742	2857	68.421	3288	65.842	3012	70.7656	4347	76.408	3557	70.8423	LOC733122	NW_004581733.1	eukaryotic translation initiation factor 3 subunit k
733123	872	20.2557	967	20.6704	1111	19.8577	1082	22.6902	1499	23.5176	1327	23.5897	LOC733123	NW_004582023.1	NADH-ubiquinone reductase
733124	2442	49.3877	2831	52.6871	3180	49.4861	3026	55.2486	4233	57.8206	4047	62.6364	LOC733124	NW_004582020.1	proteasome subunit beta 7
733125	8	0.111678	14	0.179844	18	0.193345	16	0.20164	25	0.23571	18	0.192296	LOC733125	NW_004581735.1	serine protease 7
733126	1937	48.0126	2079	47.421	2469	47.0901	2262	50.6171	3006	50.324	2524	47.8779	LOC733126	NW_004581732.1	transmembrane emp24 protein transport domain containing 9
733127	2184	52.2858	2434	53.622	2893	53.2921	2634	56.9281	3747	60.5865	3414	62.5483	LOC733127	NW_004582012.1	chromobox-like protein 5
733128	665	8.79974	722	8.79177	802	8.16592	688	8.21894	1043	9.32166	1190	12.0508	LOC733128	NW_004581712.1	glyoxylate reductase/hydroxypyruvate reductase
733129	797	24.7318	822	23.4726	1108	26.4558	966	27.0616	1389	29.1113	1158	27.4996	LOC733129	NW_004582034.1	isochorismatase domain containing protein
733130	55064	365.751	73067	446.612	100190	512.065	82033	491.91	119730	537.133	93621	475.896	LOC733130	NW_004581728.1	mitochondrial phosphoenolpyruvate carboxykinase, transcript variant X3
733131	2067	28.7364	2519	32.2264	2793	29.8776	2547	31.9669	3855	36.1974	3274	34.833	LOC733131	NW_004582012.1	proteasome 26S non-ATPase subunit 7
733132	3472	51.1005	4007	54.2695	4632	52.4562	4162	55.3002	5877	58.4201	5023	56.5756	LOC733132	NW_004582008.1	transaldolase
733133	1116	12.5878	1215	12.6111	1395	12.1071	1256	12.7895	1717	13.0802	1662	14.3462	Bm_Bre5	NW_004581682.1	beta-1,3-galactosyltransferase
733134	1080	14.9839	1217	15.5376	1518	16.2053	1363	17.0717	2002	18.7597	1904	20.2157	LOC733134	NW_004581766.1	pyruvate dehydrogenase E1 component beta subunit, transcript variant X1
733135	3194	59.8335	3476	59.9212	4053	58.421	3805	64.3492	5564	70.3975	4414	63.2794	LOC733135	NW_004581774.1	nonmuscle myosin essential light chain, transcript variant X1
733136	5259	25.2698	6182	27.335	7142	26.4059	6173	26.7778	8066	26.1769	7461	27.4357	LOC733136	NW_004582034.1	hepatoma-derived growth factor-related protein 3, transcript variant X2
733137	26554	609.854	27925	590.174	33225	587.143	29651	614.773	39715	616.044	33793	593.941	Rsf1	NW_004581768.1	repressor splicing factor 1, transcript variant X1
733138	1741	25.513	1935	26.0937	2228	25.1224	2154	28.4962	2538	25.1198	2506	28.1038	LOC733138	NW_004582018.1	cleavage stimulation factor subunit 2 tau variant
733139	2359	31.1956	2792	33.976	3311	33.6905	2436	29.0818	3525	31.4837	2939	29.7431	Acade	NW_004582019.1	acyl-coenzyme A dehydrogenase
733140	8	0.0822475	8	0.0756857	8	0.0632857	7	0.0649695	6	0.0416624	11	0.0865458	LOC733140	NW_004581723.1	uncharacterized family 31 glucosidase KIAA1161
733141	1899	65.4202	2001	63.4345	2377	63.0085	1995	62.0454	2835	65.9631	2378	62.6931	LOC733141	NW_004581753.1	transport protein Sec61 gamma subunit, transcript variant X1
733142	13308	116.14	13787	110.721	16563	111.222	14939	117.698	17293	101.93	17192	114.82	Sfrs6	NW_004582022.1	splicing factor arginine/serine-rich 6, transcript variant X6
733143	5034	97.8184	5621	100.511	6313	94.3901	5865	102.886	8679	113.904	7577	112.674	LOC733143	NW_004582014.1	eukaryotic translation initiation factor 2 subunit 2
733144	4566	233.18	4420	207.716	5687	223.472	4629	213.414	6677	230.302	5270	205.962	RpS28	NW_004581708.1	ribosomal protein S28
751080	655	7.50882	614	6.47724	556	4.90443	883	9.1384	865	6.69742	9231	80.9841	Eck	NW_004581749.1	ecdysteroid 22-kinase
751082	1155	12.2143	1147	11.162	1372	11.1641	1292	12.3347	1278	9.12804	1358	10.9902	Btr175	NW_004582321.1	cadherin-like membrane protein
751090	0	0	0	0	0	0	0	0	1	0.0172894	0	0	glv4	NW_004596118.1	gloverin 4
751091	3603	61.18	3920	61.2523	4289	56.0382	3570	54.7258	5004	57.3883	4061	52.7714	LOC751091	NW_004582008.1	copper chaperone
751092	865	13.7248	899	13.1263	1078	13.1611	959	13.7369	1296	13.8885	1122	13.624	LOC751092	NW_004582008.1	aspartylglucosaminidase, transcript variant X1
751613	2035	76.0335	2267	77.9441	2687	77.2487	2542	85.7423	3472	87.6155	2857	81.6904	Uccr	NW_004582016.1	ubiquinol-cytochrome C reductase complex 14kD subunit
751838	52370	126.029	68149	150.917	87653	162.307	62918	136.692	64530	104.884	67026	123.439	Gogat	NW_004581718.1	glutamate synthase
751839	944	36.1341	1009	35.5408	1178	34.6955	1139	39.3593	1676	43.3291	1373	40.2194	LOC751839	NW_004581773.1	Arp2/3 complex subunit
767621	14	0.0978864	13	0.0836428	13	0.0699392	18	0.113618	18	0.0850017	27	0.14447	Nuc	NW_004582008.1	alkaline nuclease, transcript variant X1
767622	1624	22.0497	1931	24.1263	2128	22.2317	1556	19.0724	2147	19.6884	1904	19.7836	LOC767622	NW_004581719.1	NIF3-like protein, transcript variant X3
767623	728	18.6124	696	16.3747	826	16.2493	896	20.6804	1154	19.9269	867	16.9634	LOC767623	NW_004581696.1	uncharacterized LOC767623
767624	2329	72.0516	2574	73.278	3163	75.2932	2561	71.5258	4212	88.0082	2932	69.4158	CTL16	NW_004581715.1	C-type lectin 16
768089	18	0.165247	15	0.12672	22	0.155406	16	0.132605	28	0.173612	120	0.84307	Oar1	NW_004581683.1	octopamine receptor, transcript variant X1
778451	18798	743.34	19277	701.466	23265	707.884	19795	706.66	29140	778.263	22342	676.112	RpP1	NW_004581691.1	ribosomal protein P1
778452	6563	313.872	6674	293.716	8156	300.131	6722	290.22	9714	313.768	7898	289.06	RpL31	NW_004582008.1	ribosomal protein L31
778453	9035	369.497	8774	330.196	10534	331.481	9031	333.425	11217	309.828	10352	323.987	RpL32	NW_004624556.1	ribosomal protein L32
778454	4824	268.629	4933	252.783	5867	251.389	5278	265.335	7655	287.907	6296	268.307	RpL36A	NW_004582013.1	ribosomal protein L36A
778455	9106	360.084	9002	327.572	11126	338.531	9190	328.073	13066	348.963	10851	328.372	RpS13	NW_004582019.1	ribosomal protein S13
778456	27691	283.399	28382	267.297	33891	266.887	29524	272.781	40962	283.141	33390	261.515	LOC778456	NW_004582026.1	ADP-ribosylation factor
778457	28322	607.873	30395	600.32	35693	589.461	32285	625.56	46306	671.255	36533	600.061	LOC778457	NW_004581682.1	h3 histone family 3a
778458	7043	117.724	7441	114.453	8778	112.897	8452	127.539	12008	135.562	10305	131.818	LOC778458	NW_004582020.1	small nuclear ribonucleoprotein polypeptide, transcript variant X1
778459	3625	40.3061	3840	39.2903	4765	40.767	4100	41.1553	5596	42.0244	4613	39.2525	LOC778459	NW_004581700.1	annexin, transcript variant X1
778461	1833	27.2941	1888	25.8702	2168	24.8398	2246	30.1923	3022	30.3922	2360	26.893	LOC778461	NW_004582023.1	signal sequence receptor
778462	3811	34.4114	4151	34.4911	4526	31.4457	3566	29.0686	4631	28.2423	3943	27.2465	LOC778462	NW_004581801.1	glucose-6-phosphate isomerase, transcript variant X1
778463	18299	213.51	19937	214.063	24146	216.78	20565	216.62	28584	225.255	23957	213.916	VATPc	NW_004582008.1	vacuolar H+ ATP synthase 16 kDa proteolipid subunit
778464	1703	48.2764	1932	50.3986	2271	49.5359	2111	54.0241	2937	56.2322	2263	49.0936	LOC778464	NW_004582008.1	signal peptidase complex subunit 3
778465	33019	432.147	34370	413.941	42152	424.491	37766	446.219	42019	371.428	43161	432.295	Ywhae	NW_004581688.1	14-3-3 epsilon protein
778466	1024	18.4025	1062	17.5627	1213	16.7734	982	15.9319	1417	17.1992	1203	16.5449	LOC778466	NW_004582028.1	NADP-dependent oxidoreductase
778467	24413	228.245	29564	254.351	35726	257.008	32280	272.453	38789	244.934	32198	230.372	LOC778467	NW_004582011.1	fructose 1,6-bisphosphate aldolase, transcript variant X5
778468	17	0.384779	20	0.416566	23	0.400566	25	0.510837	23	0.351602	18	0.311786	LOC778468	NW_004581685.1	heat shock protein 1, transcript variant X1
778469	6041	112.236	5869	100.341	6936	99.1548	6743	113.098	9211	115.582	7631	108.499	LOC778469	NW_004582013.1	arginine/serine-rich splicing factor 7, transcript variant X1
778471	0	0	0	0	2	0.0317553	1	0.0186287	1	0.0139368	1	0.0157915	Lp-c21	NW_004581686.1	low molecular lipoprotein 30K pBmHPC-21, transcript variant X1
778474	62	0.731809	52	0.564808	71	0.644833	37	0.394264	53	0.422516	28	0.252921	LOC778474	NW_004581691.1	amine transporter-like, transcript variant X1
778475	162	6.1777	182	6.38667	191	5.60439	213	7.33282	281	7.23734	256	7.4709	LOC778475	NW_004581693.1	RNA methyltransferase-like
778476	187	2.45851	160	1.93571	218	2.20531	168	1.99397	233	2.06893	163	1.63998	Mf	NW_004582009.1	myofilin, transcript variant X8
778477	312	10.362	326	9.96315	407	10.4008	353	10.5838	582	13.0548	514	13.0639	LOC778477	NW_004581688.1	uncharacterized LOC778477
778478	16	0.224745	15	0.193889	13	0.140507	10	0.126809	15	0.142306	9	0.0967462	LOC778478	NW_004581691.1	SCP-related protein, transcript variant X2
778479	10606	153.87	10994	146.774	13170	147.018	12123	158.778	13941	136.602	14815	164.484	LOC778479	NW_004582018.1	eukaryotic initiation factor 4B protein
778480	767	13.8945	805	13.4194	913	12.7262	848	13.8682	1168	14.2906	1038	14.3901	LOC778480	NW_004581681.1	signal recognition particle 14 kDa protein-like protein
778481	2384	27.1765	2926	30.694	3061	26.8494	2917	30.0195	4343	33.4379	3536	30.8476	Srp54	NW_004581714.1	signal recognition particle 54 kDa protein-like
778482	1189	12.1625	1275	12.0017	1503	11.83	1538	14.2029	2034	14.0525	1709	13.3784	Srp68	NW_004581682.1	signal recognition particle 68 kDa protein-like
778483	3	0.166602	1	0.0511033	0	0	2	0.100269	4	0.15003	4	0.169996	CSP2	NW_004581685.1	chemosensory protein 2
778484	2	0.0379914	2	0.0349604	1	0.0146163	4	0.0685953	6	0.0769782	1	0.014537	CSP11	NW_004581685.1	chemosensory protein 11, transcript variant X5
778485	0	0	0	0	124	0.980432	0	0	4	0.0277609	143	1.12453	CSP12	NW_004581685.1	chemosensory protein 12, transcript variant X4
778486	49	2.47747	41	1.9076	49	1.9063	40	1.8258	35	1.1952	42	1.62511	CSP15	NW_004581685.1	chemosensory protein 15, transcript variant X1
778487	3840	71.8688	4014	69.1318	4688	67.5118	4933	83.3489	7041	89.003	5363	76.8136	CSP16	NW_004582014.1	chemosensory protein 16, transcript variant X2
778488	0	0	2	0.0315676	2	0.0263957	0	0	2	0.0231692	0	0	bmp0909-12	NW_004582010.1	uncharacterized LOC778488
778489	127	2.04057	152	2.24742	243	3.00426	170	2.46591	273	2.96259	178	2.18872	CTL10	NW_004582017.1	C-type lectin 10
778490	1	0.0153515	0	0	2	0.0236246	0	0	0	0	2	0.0234964	Or-19	NW_004582021.1	olfactory receptor 19
778491	0	0	1	0.0134078	0	0	0	0	1	0.0098407	1	0.0111503	Or-30	NW_004581705.1	olfactory receptor 30
778492	3	0.0473051	2	0.0290207	4	0.0485321	2	0.0284705	0	0	2	0.0241344	Or-41	NW_004581681.1	olfactory receptor 41
778493	0	0	1	0.0109188	1	0.00912987	3	0.0321353	0	0	0	0	LOC778493	NW_004581691.1	candidate olfactory receptor, transcript variant X1
778494	0	0	1	0.0150232	3	0.0376855	1	0.0147384	0	0	4	0.0499747	Or-15	NW_004582027.1	olfactory receptor 15
778495	18	0.29152	16	0.238455	20	0.249235	14	0.204693	23	0.251585	15	0.185912	LOC778495	NW_004582181.1	candidate olfactory receptor
778496	0	0	0	0	1	0.011399	0	0	0	0	1	0.0113372	LOC778496	NW_004581688.1	candidate olfactory receptor
778498	5	0.136047	6	0.150232	5	0.104682	6	0.147384	6	0.110263	8	0.166582	LOC778498	NW_004582017.1	troponin C type IIIa-like protein
778499	1737	47.011	1668	41.5419	1544	32.1536	1760	43.0022	2081	38.0393	7331	151.839	Hsp20.8	NW_004581697.1	heat shock protein hsp20.8
778501	2522	75.8294	2767	76.5584	3188	73.7554	2986	81.0516	4354	88.4182	3589	82.5822	LOC778501	NW_004582023.1	programmed cell death protein 5-like protein, transcript variant X2
778502	20509	224.356	20702	208.4	24171	203.456	21216	209.525	27930	206.36	27229	227.953	LOC778502	NW_004581739.1	eukaryotic initiation factor 5C, transcript variant X2
778503	2	0.0285069	0	0	2	0.0219347	1	0.0128676	1	0.00962677	3	0.0327236	LOC778503	NW_004582017.1	carboxypeptidase, transcript variant X1
778504	5499	85.2551	6434	91.7928	7245	86.4287	6843	95.7772	9475	99.2149	7761	92.082	LOC778504	NW_004581679.1	dolichyl-diphosphooligosaccharide protein glycotransferase
778505	6842	365.004	7442	365.338	8861	363.731	7852	378.158	11471	413.311	8557	349.347	LOC778505	NW_004582028.1	uncharacterized LOC778505
778506	27	0.350662	34	0.406345	39	0.389738	41	0.480715	49	0.429815	31	0.308111	LOC778506	NW_004582026.1	uncharacterized LOC778506, transcript variant X2
778507	532	15.8783	604	16.589	636	14.606	659	17.7565	854	17.2152	854	19.5061	LOC778507	NW_004581689.1	uncharacterized LOC778507
778508	496	20.8725	480	18.5877	552	17.8737	585	22.2243	800	22.7375	787	25.3447	LOC778508	NW_004582028.1	mitochondrial ribosomal protein-like
778509	15258	295.076	16930	301.29	21231	315.929	18030	314.783	27471	358.816	21480	317.901	LOC778509	NW_004581701.1	thioredoxin-like protein, transcript variant X3
778511	0	0	0	0	0	0	0	0	1	0.0102217	0	0	LOC778511	NW_004581777.1	cathepsin L-like proteinase, transcript variant X1
778512	4212	44.1747	4468	43.1211	5623	45.3771	4637	43.9038	5907	41.8421	4966	39.8578	LOC778512	NW_004582009.1	signal recognition particle receptor alpha subunit
778513	1	0.0109394	1	0.0100666	0	0	3	0.0296274	2	0.0147769	40	0.334868	Or-10	NW_004581749.1	olfactory receptor 10, transcript variant X2
778514	8148	337.294	8464	322.422	9886	314.892	9366	350.019	12707	355.273	10367	328.421	RpS20	NW_004581745.1	ribosomal protein S20
778515	2293	36.3259	2524	36.7954	3015	36.7522	2941	42.0617	4117	44.0509	3830	46.4336	LOC778515	NW_004581682.1	proteasome 26S non-ATPase subunit 4
778516	879	20.2104	1011	21.3909	1136	20.0978	1116	23.1649	1568	24.3497	1385	24.3701	mRpL32	NW_004581726.1	mitochondrial ribosomal protein L32
778517	2128	100.822	2320	101.149	2590	94.4201	2285	97.7344	3231	103.39	2775	100.616	LOC778517	NW_004581724.1	H+ transporting ATP synthase subunit e
778518	7	0.168376	4	0.0885388	1	0.0185083	6	0.130291	7	0.113721	7	0.128855	MLC-2	NW_004581683.1	myosin regulatory light chain 2
778519	1518	73.8133	1530	68.4614	1813	67.8334	1563	68.6122	2395	78.6556	2042	75.987	LOC778519	NW_004581738.1	mitochondrial ATP synthase coupling factor 6
778521	81	1.61725	63	1.15751	72	1.10613	88	1.58618	98	1.32153	769	11.75	LOC778521	NW_004582016.1	farnesoic acid O-methyl transferase-like
778522	627	27.0001	723	28.6501	810	26.8389	773	30.0508	1160	33.7378	984	32.4275	Srp9	NW_004582008.1	signal recognition particle 9 kDa protein
778523	2560	34.7814	2960	37.0076	3492	36.506	3050	37.4099	4447	40.8071	3601	37.4413	LOC778523	NW_004582026.1	signal recognition particle receptor beta subunit, transcript variant X1
778524	0	0	1	0.0149631	1	0.0125116	1	0.0146794	1	0.0109822	0	0	Or-42	NW_004582014.1	olfactory receptor 42
778525	27	0.680032	21	0.486717	27	0.523254	39	0.886767	56	0.952609	57	1.09865	LOC778525	NW_004581787.1	immune-related protein, transcript variant X1
778526	6776	158.487	8134	175.071	9964	179.323	8030	169.556	11916	188.24	9719	173.965	LOC778526	NW_004582041.1	Bax inhibitor-1-like protein
778527	1256	80.279	1348	79.2854	1707	83.9515	1429	82.4562	2141	92.4251	1879	91.9093	LOC778527	NW_004582027.1	ATPase inhibitor-like protein
778528	2564	71.2918	3098	79.2674	3836	82.0698	3300	82.8352	4598	86.3479	3519	74.8793	Rab-10	NW_004581784.1	small GTP-binding protein Rab10
778529	48073	561.231	51092	548.889	61104	548.9	46402	489.053	66296	522.744	53858	481.184	Pabp	NW_004582016.1	poly A binding protein
780848	3988	106.096	4415	108.086	4878	99.8552	4499	108.054	6509	116.956	5498	111.936	LOC780848	NW_004581775.1	cytochrome c oxidase polypeptide IV, transcript variant X1
780849	492	6.85408	345	4.42277	367	3.93399	210	2.64109	250	2.35226	184	1.96165	Aanat	NW_004582009.1	arylalkylamine N-acetyltransferase
780857	27	0.402927	40	0.549305	48	0.551171	35	0.47153	48	0.483798	47	0.536761	Cyp4m9	NW_004582016.1	cytochrome P450 CYP4M9
780858	21	0.277886	9	0.109593	20	0.203639	9	0.107515	11	0.0983109	8	0.0810137	Cyp6ab4	NW_004581731.1	cytochrome P450 6AB4
791084	5128	54.4275	6128	59.8522	6829	55.7713	6305	60.4136	9471	67.8933	7325	59.4975	LOC791084	NW_004582029.1	chaperonin
100033384	592	11.9728	740	13.772	862	13.4142	856	15.6288	1125	15.3669	1000	15.4773	Phf5a	NW_004581700.1	PHD finger protein 5A
100033385	17118	620.197	17906	596.989	20538	572.555	17598	575.597	25019	612.22	20474	567.675	RpS27a	NW_004582019.1	ribosomal protein S27a
100036578	991	11.5961	1083	11.6616	1044	9.39989	1013	10.7011	1177	9.30201	1037	9.28622	Cyp18a1	NW_004581693.1	cytochrome P450 18a1
100036579	9	0.0905139	2	0.0185095	7	0.0541694	7	0.0635551	5	0.0339628	3	0.0230895	Cyp9a20	NW_004581754.1	cytochrome P450 9a20, transcript variant X3
100036580	86	1.11195	98	1.16601	78	0.776005	89	1.03886	105	0.916932	60	0.593688	Cyp6ae2	NW_004581688.1	cytochrome P450 6ae2
100036585	2	0.0185197	2	0.0170422	6	0.0427503	0	0	1	0.00625411	1	0.0070864	LOC100036585	NW_004581749.1	pheromone binding protein 2
100036586	1	0.00747258	0	0	0	0	0	0	0	0	0	0	Pbp3	NW_004581749.1	pheromone binding protein 3, transcript variant X1
100036587	4961	146.775	5535	150.692	6309	143.624	6034	161.164	8968	179.2	7083	160.369	LOC100036587	NW_004582032.1	small nuclear ribonucleoprotein sm d2
100037420	233	8.44175	280	9.33524	341	9.50635	285	9.32181	420	10.2775	318	8.81707	LOC100037420	NW_004581680.1	LSM1-like protein
100037421	0	0	0	0	1	0.0263291	0	0	0	0	0	0	LOC100037421	NW_004581712.1	NADPH oxidoreductase
100037422	6244	66.6904	6970	68.5053	8036	66.0425	7301	70.3983	7736	55.8056	8233	67.2944	LOC100037422	NW_004581683.1	vacuolar ATP synthase subunit B
100037424	10473	94.608	11945	99.2965	14057	97.7085	11553	94.2173	13764	83.9774	13332	92.1664	LOC100037424	NW_004582009.1	vacuolar ATP synthase catalytic subunit A
100037426	5835	68.0819	6252	67.1276	6722	60.3493	6084	64.0855	8129	64.0603	7391	65.9956	LOC100037426	NW_004582026.1	enolase, transcript variant X1
100037427	1004	26.993	1051	26.0023	1397	28.8999	1108	26.8928	1569	28.4906	1267	26.0684	LOC100037427	NW_004581718.1	eukaryotic initiation factor 4E-1, transcript variant X1
100037428	1590	20.9039	1526	18.4619	1803	18.2393	1921	22.8001	2189	19.4373	2421	24.3582	LOC100037428	NW_004581727.1	eukaryotic initiation factor 4E-2, transcript variant X1
100037430	1039	5.96051	1131	5.97065	1371	6.05185	1049	5.43279	1314	5.09125	1472	6.46244	Gpd	NW_004582020.1	glycerol-3-phosphate dehydrogenase, transcript variant X2
100037432	1042	14.2909	1122	14.1604	1253	13.2228	1200	14.8577	1763	16.3307	1642	17.234	Elav	NW_004582013.1	Elav protein
100037433	63	0.303149	45	0.199259	60	0.222152	64	0.278019	74	0.240496	51	0.187805	Ptx1	NW_004582013.1	pituitary homeobox1, transcript variant X1
100037434	3	0.0346653	4	0.0425329	1	0.00889112	2	0.0208633	2	0.0156086	8	0.0707431	Or-9	NW_004582033.1	olfactory receptor 9, transcript variant X1
100037435	0	0	0	0	1	0.0103986	0	0	0	0	0	0	LOC100037435	NW_004582027.1	odorant receptor 12, transcript variant X1
100037436	0	0	1	0.0155865	1	0.0130329	0	0	0	0	0	0	Or-33	NW_004581699.1	olfactory receptor 33
100037437	0	0	2	0.0301918	0	0	0	0	0	0	0	0	Or-35	NW_004581704.1	olfactory receptor 35
100037438	10	0.181153	9	0.150031	9	0.12545	16	0.261665	7	0.0856457	5	0.0693166	Or-37	NW_004581706.1	olfactory receptor 37
100037439	1	0.0182782	1	0.01682	1	0.0140643	2	0.0330023	8	0.098761	3	0.041964	Or-38	NW_004581704.1	olfactory receptor 38
100037440	0	0	0	0	0	0	0	0	0	0	0	0	Or-45	NW_004581729.1	olfactory receptor 45, transcript variant X1
100037441	0	0	0	0	0	0	0	0	0	0	0	0	Or-47	NW_004581729.1	olfactory receptor 47
100037442	463	5.867	584	6.80987	698	6.80571	625	7.1498	913	7.81388	757	7.34094	6pgl	NW_004582036.1	6-phosphogluconolactonase, transcript variant X1
100037443	719	4.22003	799	4.31544	1003	4.52971	943	4.99663	1228	4.86795	1074	4.82405	STIP	NW_004582022.1	septin and tuftelin interacting protein, transcript variant X2
100037444	2222	36.2174	2507	37.6026	2999	37.6125	2556	37.6108	3955	43.5392	3379	42.1485	LOC100037444	NW_004581771.1	mitochondrial import inner membrane translocase
100038307	7	0.0410496	7	0.0377746	6	0.0270735	7	0.0370585	9	0.0356463	8	0.0359022	nAChRa6	NW_004581703.1	nicotinic acetylcholine receptor subunit alpha 6, transcript variant X7
100038345	285	2.39766	289	2.23734	292	1.8902	281	2.13416	340	1.93189	240	1.54516	GlcNAcase1	NW_004582023.1	beta-N-acetylglucosaminidase 1, transcript variant X4
100049060	9	0.0207426	12	0.0254503	12	0.0212806	8	0.0166452	13	0.020236	20	0.0352753	Titin2	NW_004585073.1	titin-like protein
100049061	0	0	0	0	0	0	1	0.0327081	0	0	0	0	Enb2	NW_004581747.1	antibacterial peptide enbocin 2
100049169	4	0.168326	2	0.0774486	0	0	1	0.0379902	2	0.0568438	0	0	burs	NW_004581680.1	bursicon alpha subunit
100101149	9320	383.467	9486	359.159	11517	364.615	9833	365.239	13857	385.072	11288	355.427	RpL34	NW_004581704.1	ribosomal protein L34, transcript variant X1
100101150	1	0.0417359	9	0.345656	7	0.224797	5	0.188391	1	0.0281884	7	0.223578	RpS24	NW_004581763.1	ribosomal protein S24
100101152	615	8.38935	642	8.05896	759	7.96669	748	9.21157	1014	9.34226	1006	10.502	LOC100101152	NW_004581703.1	ubiquinone biosynthesis protein COQ7-like protein
100101153	1	0.0171522	2	0.0315676	0	0	6	0.0929076	1	0.0115846	1	0.0131263	LOC100101153	NW_004624628.1	beta-tubulin
100101154	25914	326.745	29511	342.412	36733	356.38	34888	397.127	48330	411.578	37803	364.772	LOC100101154	NW_004582009.1	ecdysteroid-regulated 16 kDa protein precursor
100101155	669	10.1173	708	9.85291	1121	13.0445	725	9.89822	968	9.88727	935	10.8211	LOC100101155	NW_004582419.1	nuclear Y/CCAAT-box binding factor C subunit NF/YC
100101156	1	0.0333203	1	0.030662	0	0	1	0.0300807	2	0.0450091	0	0	CPR69	NW_004582022.1	cuticular protein RR-2 motif 69
100101157	3433	85.9324	3643	83.9138	4589	88.3862	4107	92.8084	5955	100.676	5041	96.5652	LOC100101157	NW_004581719.1	eukaryotic translation initiation factor 1A
100101158	0	0	0	0	0	0	0	0	0	0	0	0	LOC100101158	NW_004582025.1	proteasome 26S non-ATPase subunit 9
100101159	0	0	0	0	0	0	0	0	0	0	0	0	LOC100101159	NW_004581723.1	Prpk-binding protein
100101160	2027	33.6873	2396	36.643	2608	33.3506	2328	34.9281	3234	36.3006	2732	34.7467	LOC100101160	NW_004582026.1	translocon-associated protein gamma, transcript variant 2
100101161	43477	1621.45	46312	1589.38	54929	1576.26	49594	1669.75	70971	1787.66	57114	1630.07	LOC100101161	NW_004582026.1	mobility group protein 1B
100101162	995	18.9361	1181	20.6828	1446	21.1748	1069	18.3664	1482	19.0492	1274	18.5549	LOC100101162	NW_004581679.1	ring finger protein 5
100101163	1554	18.5689	1542	16.9555	2004	18.4253	1918	20.6901	2588	20.8862	2203	20.1451	LOC100101163	NW_004582017.1	methyltransferase
100101164	5866	57.9343	6505	59.1197	7600	57.7551	7293	65.0248	10775	71.874	8706	65.8011	LOC100101164	NW_004581715.1	NADPH-specific isocitrate dehydrogenase
100101165	2485	80.1724	2645	78.5264	3183	79.0166	2727	79.4261	3819	83.2165	3108	76.7362	LOC100101165	NW_004582013.1	H+ transporting ATP synthase delta subunit
100101166	1855	43.4374	2225	47.9447	2479	44.6662	2230	47.1415	3257	51.5108	2968	53.1868	LOC100101166	NW_004581812.1	proteasome beta subunit
100101167	526	15.792	541	14.9465	687	15.8705	666	18.0511	851	17.256	704	16.175	LOC100101167	NW_004581714.1	NTF2-like export factor 1
100101168	1001	17.4792	1085	17.4344	1118	15.0214	1125	17.7345	1459	17.2069	1398	18.6816	LOC100101168	NW_004581721.1	ociad protein, transcript variant 2
100101169	5590	84.0377	5796	80.183	6648	76.9018	6119	83.0467	8602	87.342	7591	87.3338	LOC100101169	NW_004581688.1	phosphatidylethanolamine binding protein, transcript variant X1
100101170	418	16.992	500	18.7038	555	17.3598	488	17.9089	734	20.1524	688	21.4032	mRpS14	NW_004581691.1	mitochondrial 28S ribosomal protein S14
100101171	6076	101.144	7254	111.12	8931	114.395	6240	93.7751	9436	106.09	8407	107.099	LOC100101171	NW_004582018.1	scolexin
100101172	3	0.182019	2	0.111665	3	0.140055	12	0.657287	10	0.409784	6	0.278591	RpL24	NW_004582022.1	ribosomal protein L24
100101173	7460	92.966	8268	94.815	9787	93.8464	9305	104.684	13229	111.346	11209	106.899	LOC100101173	NW_004582067.1	S-adenosyl-L-homocysteine hydrolase
100101174	19678	306.485	21755	311.802	25803	309.23	21299	299.48	30044	316.044	25182	300.151	LOC100101174	NW_004582014.1	tropomyosin, transcript variant 3
100101175	0	0	0	0	0	0	0	0	0	0	0	0	LOC100101175	NW_004581694.1	trypsin-like protease
100101176	202	4.76303	252	5.46794	297	5.38854	227	4.83211	333	5.30319	277	4.99842	LOC100101176	NW_004582019.1	glia maturation factor beta
100101177	8	0.158483	4	0.0729194	3	0.0457295	5	0.0894213	4	0.0535196	15	0.227407	LOC100101177	NW_004581703.1	myo-inositol oxygenase
100101178	2387	74.2982	2920	83.6373	3304	79.1314	3158	88.7396	4593	96.5569	3760	89.5642	LOC100101178	NW_004582031.1	small nuclear ribonucleoprotein protein F
100101180	19736	295.61	20842	287.27	25457	293.393	23536	318.252	30501	308.556	27930	320.148	LOC100101180	NW_004581692.1	actin-depolymerizing factor 1
100101181	2990	62.588	3157	60.8115	3886	62.5901	3326	62.8523	4756	67.2392	4001	64.0928	LOC100101181	NW_004581708.1	H+ transporting ATP synthase subunit d
100101182	80292	500.143	98685	565.672	143370	687.169	107079	602.151	145578	612.462	125204	596.844	LOC100101182	NW_004582018.1	malate dehydrogenase, transcript variant X3
100101183	23393	123.531	23871	115.999	28931	117.554	24697	117.737	31653	112.893	31630	127.824	LOC100101183	NW_004582035.1	vesicle amine transport protein, transcript variant X1
100101185	1117	18.9987	1238	19.3768	1469	19.2254	1369	21.021	1966	22.5848	1500	19.5246	LOC100101185	NW_004581835.1	mRNA transport regulator 3, transcript variant X4
100101186	6380	164.147	6381	151.075	7641	151.267	7115	165.259	10386	180.477	9342	183.939	LOC100101186	NW_004582013.1	abnormal wing disc-like protein
100101187	1984	35.6233	1990	32.8804	2522	34.8434	2326	37.7035	3499	42.4324	3203	44.0119	LOC100101187	NW_004582026.1	coiled-coil-helix-coiled-coil-helix domain-containing protein 2, mitochondrial-like
100101188	771	32.6477	868	33.8228	1061	34.5698	957	36.5838	1462	41.8125	1195	38.7246	LOC100101188	NW_004581686.1	transmembrane protein 14C
100101189	602	34.2742	680	35.6263	744	32.5932	739	37.9835	1032	39.6837	862	37.5577	LOC100101189	NW_004582016.1	NADH dehydrogenase 1 alpha subcomplex subunit 5
100101190	273	6.76687	267	6.09015	362	6.90426	364	8.14528	535	8.95654	414	7.8532	Bmp-005136	NW_004582021.1	uncharacterized LOC100101190, transcript variant X8
100101192	2	0.0346554	2	0.0318906	1	0.0133329	0	0	1	0.0117031	2	0.0265211	Or-14	NW_004582019.1	olfactory receptor 14
100101194	2506	75.7968	2618	72.867	3102	72.1929	2849	77.7932	4095	83.6536	3277	75.852	LOC100101194	NW_004582022.1	dynein molecular motor protein light chain 1
100101195	350	13.4478	427	15.0974	472	13.9543	423	14.6725	675	17.5165	500	14.7019	mRpS18C	NW_004582032.1	mitochondrial 28S ribosomal protein S18c
100101196	6320	56.1191	7892	64.4869	9141	62.4554	6739	54.0217	9103	54.5932	6941	47.1668	GlcNAcase2	NW_004581725.1	beta-N-acetylglucosaminidase 2
100101198	0	0	1	0.0511033	0	0	1	0.0501346	0	0	1	0.042499	Llp1	NW_004582036.1	lysozyme-like protein 1
100101199	92	0.20835	80	0.166719	110	0.191682	61	0.124714	61	0.093303	64	0.110919	Nav	NW_004582014.1	voltage-gated sodium channel alpha subunit, transcript variant X1
100101200	3	0.0260582	2	0.0159862	1	0.00668354	8	0.0627325	2	0.0117331	15	0.0997092	rdl1	NW_004582015.1	GABA-gated chlorine channel alpha subunit, transcript variant X1
100101201	962	17.5679	1076	18.082	1411	19.8269	1253	20.6573	1674	20.6472	1420	19.8451	LOC100101201	NW_004582023.1	cAMP-dependent protein kinase R1
100101202	2277	27.1283	2789	30.5774	3535	32.4065	3143	33.8052	4629	37.2485	3869	35.276	Aact	NW_004581680.1	acetoacetyl-CoA thiolase, transcript variant X1
100101203	422	3.36234	435	3.1894	482	2.95501	471	3.38789	520	2.79829	814	4.96334	Hmg-s	NW_004581685.1	3-hydroxy-3-methylglutaryl-CoA synthase
100101204	741	5.60936	746	5.19667	860	5.00929	687	4.69495	817	4.17713	1129	6.54048	Hmg-r	NW_004581722.1	3-hydroxy-3-methylglutaryl-CoA reductase
100101205	1165	5.6798	1244	5.58109	1284	4.81676	1307	5.75257	1700	5.5978	1794	6.69346	Mk	NW_004582011.1	mevalonate kinase, transcript variant X2
100101206	223	3.11089	249	3.19647	303	3.25241	268	3.37515	384	3.61803	328	3.50166	Mppd	NW_004581751.1	diphosphomevalonate decarboxylase
100101207	13	0.193292	17	0.232601	18	0.205933	21	0.281883	8	0.0803381	10	0.113787	Fpps2	NW_004582035.1	farnesyl diphosphate synthase 2
100101208	1367	9.19723	1368	8.46966	1614	8.35555	1388	8.43057	2019	9.17457	2117	10.9001	Fpps3	NW_004582035.1	farnesyl diphosphate synthase 3, transcript variant X1
100101209	1102	4.54979	1302	4.94665	1468	4.66357	953	3.55207	1576	4.39467	1282	4.05059	LOC100101209	NW_004581724.1	double-stranded RNA-specific editase 1, transcript variant X4
100101210	1669	31.9427	2015	35.488	2357	34.7102	2067	35.7137	3037	39.2573	2460	36.0305	LOC100101210	NW_004582029.1	cAMP-dependent protein kinase C1
100101211	1179	15.0148	1218	14.274	1562	15.3063	1461	16.7972	1934	16.635	1633	15.9152	L(b002)	NW_004581689.1	pyruvate dehydrogenase
100101212	1801	13.292	1846	12.5371	2188	12.4253	1865	12.4261	2702	13.4686	2683	15.1536	MOF	NW_004582028.1	MOF protein
100101213	370	1.46711	554	2.02144	582	1.77569	422	1.51061	709	1.89875	527	1.59916	MSL1	NW_004582015.1	MSL1 protein
100101214	369	2.36372	386	2.27535	447	2.20323	381	2.2033	585	2.53096	496	2.43148	MSL2	NW_004582016.1	MSL2 protein
100101215	4105	19.1147	4501	19.2866	5144	18.4306	4327	18.1895	5039	15.8475	4496	16.0215	Msl3	NW_004582022.1	male-specific lethal 3, transcript variant X3
100101216	11812	54.6141	12975	55.2052	15148	53.8914	13896	58.003	17764	55.4732	15394	54.4695	MLE	NW_004582032.1	MLE protein
100101217	0	0	0	0	0	0	1	0.032305	0	0	0	0	Enb3	NW_004581747.1	antibacterial peptide enbocin 3
100101221	694	7.62477	601	6.07622	741	6.26424	584	5.79241	673	4.99394	1218	10.2408	Nanoso	NW_004581713.1	zinc finger protein NANOS-O, transcript variant X2
100101222	554	7.21812	718	8.60856	838	8.40121	825	9.70393	936	8.23667	886	8.83424	LOC100101222	NW_004581773.1	AMP-activated protein kinase
100101223	951	17.367	958	16.0991	1126	15.8221	1195	19.7011	1725	21.2762	1689	23.6045	LOC100101223	NW_004581730.1	adiponectin receptor
100101224	621	7.74836	626	7.1876	756	7.2581	689	7.76098	941	7.92992	828	7.90622	Tal-like	NW_004582032.1	tarsal-less, transcript variant 4A
100101225	102	1.32982	111	1.3317	119	1.19378	93	1.0946	166	1.46171	116	1.15737	LOC100101225	NW_004618162.1	methylated DNA-protein cysteine methyltransferase
100101226	5244	52.6353	5655	52.2322	6506	50.2471	5700	51.6498	7982	54.1112	7566	58.1167	LOC100101226	NW_004582010.1	heterogeneous nuclear ribonucleoprotein A1
100124421	105	0.779178	200	1.36574	177	1.01066	104	0.696722	275	1.37829	163	0.925668	Ago1	NW_004582016.1	argonaute 1
100124423	7886	63.859	7640	56.9312	9835	61.2806	6185	45.2152	8624	47.1667	6035	37.3993	Ldh	NW_004582033.1	lactate dehydrogenase
100124424	0	0	1	0.0110282	1	0.00922139	2	0.0216383	1	0.00809421	2	0.0183427	Cyp9a22	NW_004581754.1	cytochrome P450 CYP9A22
100124425	561	4.82546	617	4.88373	675	4.46748	590	4.58149	740	4.29901	771	5.07517	Rel	NW_004582021.1	relish, transcript variant 2
100125336	21377	124.355	24340	130.295	28030	125.465	25733	135.141	36099	141.831	27634	123.021	Aubergine	NW_004581733.1	aubergine protein, transcript variant X1
100125337	408	2.83804	534	3.41815	654	3.50042	606	3.80549	1033	4.85311	713	3.7955	Ago3	NW_004582024.1	argonaute 3, transcript variant X1
100125602	700	21.047	728	20.1426	722	16.7037	737	20.005	1040	21.1197	882	20.2947	LOC100125602	NW_004581711.1	mitochondrial ribosomal protein L54
100125603	58	0.834305	78	1.03248	108	1.19537	87	1.12978	116	1.12698	92	1.01276	Ash2	NW_004582008.1	achaete-scute-like protein ASH2
100125604	42	0.891093	66	1.28857	75	1.22438	60	1.14922	109	1.56193	85	1.38011	Ash3	NW_004582008.1	achaete-scute-like protein ASH3
100125605	1	0.0122148	0	0	0	0	0	0	1	0.00824986	1	0.00934774	Ase	NW_004582008.1	achaete-scute-like protein ASE
100125606	200	1.87504	220	1.89799	260	1.87558	270	2.28519	293	1.85528	528	3.78821	Adgf	NW_004582011.1	adenosine deaminase related growth factor
100125607	103	2.84832	140	3.56263	122	2.59594	123	3.07069	148	2.76423	779	16.4858	nos-M	NW_004582026.1	nanos-M
100125608	1388	14.9664	1460	14.4868	1646	13.6565	1227	11.944	1628	11.8561	3960	32.6771	LOC100125608	NW_004582026.1	nanos-like protein
100126152	8	0.113155	15	0.195238	13	0.141484	7	0.089384	9	0.0859777	3	0.0324731	nAChRa3	NW_004582021.1	nicotinic acetylcholine receptor subunit alpha 3
100126153	1	0.00702087	0	0	1	0.00540224	0	0	0	0	2	0.0107459	nAChRa1	NW_004581735.1	nicotinic acetylcholine receptor subunit alpha 1, transcript variant X2
100126154	18	0.318969	20	0.326135	15	0.204527	27	0.431935	32	0.382989	14	0.189856	nAChRa4	NW_004581726.1	nicotinic acetylcholine receptor subunit alpha 4, transcript variant 2
100126155	8	0.0936115	8	0.0861431	2	0.0180075	9	0.0950739	9	0.0711284	9	0.080594	nAChRa8	NW_004581735.1	nicotinic acetylcholine receptor subunit alpha 8, transcript variant 1
100126156	55	0.297313	65	0.323337	70	0.29116	66	0.322088	70	0.25557	60	0.248212	nAChRa7	NW_004582016.1	nicotinic acetylcholine receptor subunit alpha 7, transcript variant X1
100126157	8	0.0933429	7	0.0751589	14	0.12569	6	0.0632006	10	0.0788047	15	0.133938	nAChRa5	NW_004582016.1	nicotinic acetylcholine receptor subunit alpha 5, transcript variant A
100126160	61	0.503186	71	0.53895	66	0.418915	68	0.506392	89	0.495849	55	0.347202	Cyp9a21	NW_004581754.1	cytochrome P450 CYP9A21, transcript variant X3
100126161	15	0.0938096	17	0.0978354	22	0.105867	27	0.15244	18	0.0760308	19	0.0909348	Lac2	NW_004582017.1	laccase 2
100126162	1932	9.52892	2068	9.38595	2459	9.33207	2921	13.0061	3291	10.9629	3395	12.8144	Jnk	NW_004581704.1	c-Jun NH2-terminal kinase, transcript variant X6
100126167	2	0.0204378	0	0	5	0.0393149	2	0.0184507	1	0.00690185	1	0.00782033	nAChRa2	NW_004581735.1	nicotinic acetylcholine receptor subunit alpha 2
100126169	11	0.139563	7	0.0817271	2	0.0195249	18	0.206171	15	0.128537	62	0.60199	nAChRb1	NW_004582016.1	nicotinic acetylcholine receptor subunit beta 1, transcript variant 1
100126172	2	0.0280738	0	0	2	0.0216015	1	0.0126721	0	0	0	0	nAChRa9	NW_004582010.1	nicotinic acetylcholine receptor subunit alpha 9
100126173	0	0	0	0	1	0.0130329	2	0.0305821	1	0.0114398	0	0	nAChRb2	NW_004581746.1	nicotinic acetylcholine receptor subunit beta 2
100126175	0	0	0	0	0	0	0	0	0	0	0	0	nAChRb3	NW_004581746.1	nicotinic acetylcholine receptor subunit beta 3
100126177	2914	16.434	3168	16.4411	3843	16.6766	3118	15.8749	4692	17.872	3896	16.8149	LOC100126177	NW_004582013.1	AMP-activated protein kinase beta subunit, transcript variant X1
100126178	48	0.416931	54	0.431627	57	0.380962	44	0.345029	57	0.334395	32	0.212713	Cyp9a19	NW_004581754.1	cytochrome P450, transcript variant X4
100126204	2288	13.6177	2470	13.5281	2843	13.0199	2594	13.9379	3607	14.4996	4004	18.2374	LOC100126204	NW_004581740.1	cyclin 3, transcript variant X2
100126205	0	0	0	0	0	0	0	0	0	0	0	0	Or-34	NW_004581286.1	olfactory receptor 34
100126537	24	0.126539	22	0.10674	11	0.0446263	22	0.104717	13	0.0462934	16	0.0645588	Aox2	NW_004582009.1	aldehyde oxidase 2
100126538	9	0.047837	5	0.0244558	4	0.0163593	6	0.0287907	10	0.035899	3	0.0122029	Aox1	NW_004582009.1	aldehyde oxidase 1
100126539	18953	111.081	20193	108.906	24609	110.978	21730	114.974	25938	102.673	25334	113.628	Psi	NW_004581728.1	P-element somatic inhibitor, transcript variant X1
100126540	0	0	0	0	0	0	6	0.203881	1	0.0254218	1	0.0288049	Cyp6ae21	NW_004588770.1	CYP6AE family cytochrome P450 CYP6AE21
100126548	3	0.0392382	3	0.0361078	9	0.0905761	1	0.0118078	5	0.0441692	1	0.0100094	Cyp6ae9	NW_004582013.1	cytochrome P450 CYP6AE9
100126549	1	0.0131047	2	0.0241184	4	0.0403339	0	0	0	0	0	0	Cyp6ae22	NW_004582029.1	cytochrome P450 monooxygenase CYP6AE22
100126551	0	0	0	0	0	0	0	0	1	0.00886807	0	0	Cyp6ae7	NW_004581688.1	cytochrome P450 CYP6AE7
100126553	87	0.673899	106	0.755566	113	0.673499	89	0.622364	123	0.643489	120	0.71134	serpin-6	NW_004582010.1	serine protease inhibitor 6, transcript variant X1
100126559	0	0	1	0.0121296	3	0.030427	1	0.0118996	1	0.00890258	1	0.0100873	Cyp6ab5	NW_004582031.1	cytochrome P450
100126560	13	0.192728	5	0.0682123	15	0.17111	6	0.0803031	9	0.0901167	8	0.0907637	Cyp4m5	NW_004582016.1	cytochrome P450 monooxygenase Cyp4M5
100126867	789	6.28153	875	6.41044	1044	6.39546	919	6.60516	1130	6.07614	1069	6.51309	LOC100126867	NW_004582011.1	FancJ-like protein
100126868	519	5.15082	393	3.58916	475	3.62732	507	4.54252	559	3.74699	541	4.10892	Run	NW_004582024.1	runt
100126869	342	3.16687	399	3.39992	490	3.49127	355	2.96765	656	4.1027	510	3.61406	ae45	NW_004581732.1	alpha-esterase 45
100126870	965	8.17251	1125	8.76742	1234	8.0413	1127	8.6165	1500	8.57986	1317	8.53561	Pka-r2	NW_004581685.1	cAMP-dependent protein kinase R2, transcript variant X1
100127018	20481	82.1074	22635	83.5032	27107	83.6172	21422	77.5301	25548	69.175	24281	74.4935	Hrp28	NW_004581735.1	hnRNPA/B-like 28, transcript variant X6
100127019	9564	38.0937	10177	37.3014	12278	37.6291	11009	39.5859	13723	36.9168	12194	37.169	LOC100127019	NW_004581692.1	calpain protein, transcript variant X8
100127024	33	1.22175	47	1.60124	61	1.73772	25	0.835576	63	1.57532	105	2.97493	Rheb	NW_004581757.1	ras-related GTP binding protein
100127025	15	0.804436	10	0.493505	14	0.577712	9	0.435734	13	0.470874	8	0.32833	AKH1	NW_004581739.1	adipokinetic hormone 1
100127026	0	0	0	0	0	0	0	0	0	0	1	0.0104324	Cyp6au1	NW_004582014.1	cytochrome P450 Cyp6AU1
100127027	1109	15.3339	1195	15.2048	1323	14.0755	1195	14.9166	1508	14.0826	1102	11.6607	Cyp337a1	NW_004581713.1	cytochrome P450
100127028	35	0.585506	34	0.523399	32	0.411904	38	0.573886	49	0.55363	25	0.320054	Or-25	NW_004582008.1	olfactory receptor 25
100127029	0	0	0	0	0	0	0	0	0	0	0	0	Or-12	NW_004582027.1	olfactory receptor 12
100127030	2	0.0342179	0	0	1	0.0131645	1	0.0154455	4	0.0462215	1	0.0130931	Or-36	NW_004581717.1	olfactory receptor 36
100127032	0	0	0	0	0	0	0	0	0	0	0	0	Or-13	NW_004582027.1	olfactory receptor 13
100127033	0	0	2	0.0376713	2	0.0314994	0	0	2	0.0276491	1	0.0156643	Or-21	NW_004582014.1	olfactory receptor 21
100127034	8	0.071663	0	0	2	0.0137853	3	0.0242608	2	0.0121003	4	0.0274211	Or-11	NW_004581696.1	olfactory receptor 11, transcript variant X1
100127035	2	0.0337912	0	0	0	0	0	0	0	0	0	0	Or-20	NW_004582021.1	olfactory receptor 20
100127037	0	0	2	0.026758	5	0.0559352	0	0	0	0	0	0	Or-46	NW_004582011.1	olfactory receptor 46
100127038	6	0.0993907	9	0.137192	4	0.0509844	1	0.0149546	3	0.0335642	5	0.0633848	Or-24	NW_004581696.1	olfactory receptor 24
100127039	23	0.475086	17	0.323135	15	0.238407	10	0.186476	21	0.292971	18	0.284536	Or-23	NW_004581696.1	olfactory receptor 23
100127041	2	0.0332114	0	0	2	0.0255547	2	0.0299824	0	0	0	0	Or-27	NW_004582022.1	olfactory receptor 27
100127042	3	0.0519831	1	0.0159453	1	0.0133329	0	0	1	0.0117031	0	0	Or-29	NW_004581710.1	olfactory receptor 29
100127043	0	0	0	0	0	0	0	0	0	0	0	0	Or-18	NW_004581683.1	olfactory receptor 18
100127044	12	0.144665	13	0.144217	17	0.157693	12	0.1306	17	0.138418	14	0.129161	Or-16	NW_004581681.1	olfactory receptor 16, transcript variant X2
100127045	4	0.059518	3	0.0410772	1	0.0114491	0	0	5	0.0502481	1	0.011387	Or-44	NW_004582014.1	olfactory receptor 44, transcript variant X1
100127046	0	0	1	0.0135046	0	0	6	0.0794914	1	0.00991175	6	0.0673847	Or-39	NW_004581704.1	olfactory receptor 39
100127051	18	0.158861	8	0.064972	16	0.108655	8	0.0637404	12	0.0715299	6	0.0405245	LOC100127051	NW_004581728.1	high-affinity octopamine transporter protein
100127052	2	0.00509536	2	0.00468885	2	0.00392065	4	0.00919993	1	0.0017207	6	0.0116981	Cyp307a1	NW_004598108.1	cytochrome P450
100127056	988	5.83425	1125	6.11325	1211	5.50244	1065	5.6775	1643	6.5528	1440	6.50746	Cpr	NW_004581719.1	NADPH cytochrome P450 reductase, transcript variant X1
100127057	0	0	1	0.00642302	0	0	0	0	1	0.00471421	3	0.0160247	Apn3	NW_004581690.1	aminopeptidase N3
100127099	0	0	0	0	3	0.0160186	0	0	0	0	4	0.0212423	Apn4	NW_004581690.1	aminopeptidase N, transcript variant X1
100127100	10205	17.7693	12074	19.3464	14073	18.855	10225	16.0731	13582	15.9728	11917	15.8798	LOC100127100	NW_004582022.1	1-cadherin, transcript variant X4
100127102	307	2.81838	333	2.81318	394	2.78318	355	2.94218	433	2.68479	307	2.15685	Cyp314a1	NW_004582541.1	ecdysone 20-hydroxylase
100127103	74	0.789543	94	0.922918	114	0.935906	162	1.56041	216	1.55654	155	1.2656	Cyp305b1	NW_004582015.1	cytochrome P450 Cyp305B1
100127115	9	0.097614	11	0.109788	8	0.066764	7	0.0685404	9	0.0659285	5	0.0415012	LOC100127115	NW_004582008.1	cytochrome P450
100127116	2380	25.5679	2758	27.2649	2843	23.5005	2400	23.276	3352	24.3211	2187	17.9799	Cyp306a1	NW_004581693.1	cytochrome P450 monooxygenase
100127117	450	4.94669	305	3.08527	278	2.35142	188	1.86569	244	1.81156	116	0.975845	Cyp4g25	NW_004582008.1	cytochrome P450 CYP4G25
100127118	37	0.291601	68	0.49316	82	0.497261	56	0.398433	73	0.388572	417	2.51504	ITP	NW_004581709.1	ion-transport peptide, transcript variant X4
100127120	1657	15.2948	1738	14.7626	2093	14.8653	1844	15.366	2662	16.5955	2955	20.8737	Cyp315a1	NW_004582026.1	cytochrome P450, transcript variant X1
100127121	3428	45.9904	3634	44.8645	4402	45.4422	4156	50.3363	5446	49.3475	4654	47.783	Uqcrc2	NW_004582023.1	ubiquinol-cytochrome c reductase core protein II
100127122	14	0.187454	9	0.110892	17	0.175146	9	0.10879	14	0.126607	10	0.102468	Cyp6b29	NW_004582014.1	cytochrome P450 Cyp6b29
100127124	3	0.0443463	0	0	1	0.0113742	2	0.0266898	3	0.0299515	3	0.0339374	Or-7	NW_004581771.1	olfactory receptor 7, transcript variant X1
100127126	14	0.216228	13	0.184764	19	0.225798	10	0.139432	15	0.156472	3	0.0354589	aqp	NW_004581705.1	aquaporin
100127127	25869	395.04	27909	392.19	33612	394.947	28523	393.22	40773	420.528	39420	460.679	Mod(mdg4)	NW_004582018.1	Mod(mdg4)-heS00531
100127128	3085	48.8729	3255	47.452	3885	47.3573	3383	48.3831	4700	50.2888	4067	49.3069	LOC100127128	NW_004582023.1	cytochrome c1
100127129	224	3.9419	249	4.03225	246	3.33101	235	3.7334	244	2.90007	233	3.13786	LOC100127129	NW_004581856.1	cytochrome b5, transcript variant X1
100127130	78	1.07411	152	1.92614	154	1.63176	43	0.534565	86	0.799857	105	1.10653	LOC100127130	NW_004582017.1	cytochrome P450
100134916	6760	21.1222	7122	20.4779	8504	20.4455	6653	18.7667	9811	20.7046	8192	19.5886	CHD1	NW_004582016.1	Chromodomain-helicase-DNA-binding protein
100134917	3288	16.0881	3846	17.317	4886	18.3954	4136	18.2697	5133	16.9631	4560	17.0749	Sir-1	NW_004581744.1	sid-1-related gene1
100134918	7894	32.0321	8486	31.6871	10473	32.6996	8948	32.7788	10955	30.0235	9657	29.9882	LOC100134918	NW_004582019.1	sid-1-related gene2
100134919	126	0.996111	81	0.589269	146	0.888123	114	0.813619	173	0.923728	163	0.986156	Sir-3	NW_004581774.1	sid-1-related gene3
100134920	13599	178.441	14981	180.892	17844	180.162	16696	197.779	24351	215.807	19433	195.141	Hmga	NW_004581757.1	high mobility group protein A, transcript variant X2
100134921	2180	45.5389	2287	43.9626	2649	42.5786	2524	47.5987	2884	40.6895	2997	47.9108	LOC100134921	NW_004582020.1	ubiquinol-cytochrome c reductase
100134922	60	1.25984	58	1.12068	46	0.743198	97	1.83872	114	1.6167	606	9.73772	LOC100134922	NW_004581856.1	cytochrome b5
100134923	2	0.0422566	0	0	1	0.0162573	0	0	0	0	0	0	Boule	NW_004581761.1	boule protein
100134924	295	0.49566	355	0.548885	380	0.491279	262	0.397413	359	0.407396	256	0.329171	LOC100134924	NW_004582020.1	cadherin-2, transcript variant X13
100134925	0	0	1	0.0287751	0	0	1	0.0282296	2	0.0422393	0	0	LOC100134925	NW_004624543.1	ICE-5
100134926	3868	118.58	3800	107.201	4697	110.797	4202	116.295	5938	122.95	5034	118.103	LOC100134926	NW_004581801.1	cytochrome c oxidase polypeptide Vb
100134927	4915	152.751	5362	153.348	6395	152.927	5762	161.664	8110	170.233	6663	158.472	LOC100134927	NW_004581703.1	cytochrome c oxidase subunit Va
100134928	5	0.203661	15	0.562239	13	0.407441	5	0.18386	8	0.220085	6	0.18703	LOC100134928	NW_004582027.1	antennal binding protein
100134929	10	0.526565	10	0.484555	11	0.445685	8	0.380295	1	0.0355642	8	0.322376	LOC100134929	NW_004581713.1	carboxypeptidase inhibitor
100134930	638	4.81888	773	5.37274	788	4.57968	481	3.27982	587	2.9945	586	3.38722	mal	NW_004581705.1	molybdenum cofactor sulfurase
100134931	5	0.0437859	5	0.0402926	3	0.0202147	5	0.0395288	1	0.0059146	1	0.0067017	Sp1	NW_004582019.1	sex-specific storage-protein SP1
100135424	1084	4.54002	1256	4.84072	1435	4.62449	1384	5.23292	1696	4.79751	1482	4.75005	abd-A	NW_004582018.1	abdominal A, transcript variant X1
100135425	5908	19.9142	6356	19.715	7611	19.74	6684	20.3394	9621	21.903	7579	19.5503	Ubx	NW_004582018.1	ultrabithorax, transcript variant X1
100136898	2156	9.54926	3125	12.7369	4252	14.491	2418	9.66845	4322	12.9291	3155	10.694	Pdk	NW_004581722.1	pyruvate dehydrogenase kinase
100136938	972	16.7143	796	12.5958	895	11.8421	1241	19.2652	1473	17.1075	1327	17.4628	SPZ1	NW_004582021.1	spatzle-1, transcript variant X1
100136948	0	0	0	0	0	0	0	0	0	0	0	0	Ser3	NW_004589484.1	sericin 3
100141326	508	5.71722	502	5.19896	453	3.92286	440	4.47047	486	3.69419	411	3.53984	Cyp9g3	NW_004581763.1	cytochrome P450 9G3
100141424	2899	16.6309	3198	16.8825	3781	16.6901	3472	17.9815	4921	19.067	3492	15.3307	Gk	NW_004623360.1	glycerol kinase
100141425	16	0.0620268	8	0.0285391	12	0.0357951	11	0.0384974	11	0.0288014	59	0.175038	BmMET2	NW_004582015.1	juvenile hormone resistence protein II, transcript variant X2
100141426	165	1.59776	209	1.86236	249	1.85528	216	1.88825	312	2.04053	308	2.28243	Gklp	NW_004581720.1	glycerol kinase-like protein
100141427	599	6.29846	732	7.08288	847	6.85289	709	6.73027	923	6.55496	895	7.20197	Gk-2	NW_004581719.1	Glycerol kinase-2, transcript variant X1
100141428	278	2.88436	342	3.26529	366	2.92192	273	2.55709	498	3.48976	374	2.96959	Dredd	NW_004582017.1	death related ced-3/Nedd2-like protein
100141429	1636	18.2906	2024	20.8232	2411	20.7408	2125	21.4478	3368	25.4319	2458	21.0304	MET1	NW_004582026.1	methoprene-tolerant protein 1
100141430	10	0.044583	13	0.053334	17	0.0583179	9	0.0362236	10	0.0301114	11	0.0375304	Dopr2	NW_004582022.1	dopamine receptor 2, transcript variant X1
100141431	39	0.388384	48	0.439874	47	0.360145	42	0.377594	51	0.343026	48	0.365812	ie1	NW_004581711.1	integument esterase 1, transcript variant X1
100141432	3897	48.9241	4443	51.3287	4746	45.8462	5398	61.1793	6983	59.21	4699	45.1459	Cyp332a1	NW_004582010.1	cytochrome P450 CYP332A1
100141433	5	0.063319	5	0.0582674	8	0.0779538	3	0.0342977	7	0.0598719	8	0.0775309	Cyp366a1	NW_004581940.1	cytochrome P450 CYP366A1
100141434	14	0.182759	21	0.252267	13	0.13058	16	0.18856	26	0.229237	15	0.149852	Dopr1	NW_004581683.1	dopamine receptor-1
100141435	2444	32.854	2647	32.7441	3310	34.2372	2772	33.6403	4110	37.3156	3840	39.5038	Cide-b	NW_004581680.1	cell death activator CIDE-B
100141436	31	0.410481	22	0.268068	34	0.346412	28	0.33471	29	0.259352	31	0.314133	Cyp4l6	NW_004582008.1	cytochrome P450 CYP4L6
100141437	397	5.74728	473	6.30122	676	7.53012	868	11.3441	1444	14.1189	1064	11.7878	Tret1	NW_004582016.1	trehalose transporter BmTRET1
100141438	8587	26.0421	9423	26.2975	11844	27.6386	9845	26.9544	12432	25.4646	11066	25.683	LOC100141438	NW_004582009.1	serine/threonine protein kinase Akt
100141439	8	0.145311	6	0.100289	11	0.153739	4	0.0655916	5	0.0613395	2	0.027801	Spr	NW_004581692.1	sex peptide receptor
100141440	1	0.0281906	1	0.0259415	1	0.0216914	0	0	2	0.0380798	2	0.0431474	GSTe4	NW_004582022.1	glutathione S-transferase epsilon 4
100141441	18	0.491744	18	0.452512	16	0.336333	13	0.320619	12	0.221416	29	0.606296	GSTo4	NW_004582023.1	glutathione S-transferase omega 4
100141442	133	2.80714	121	2.35012	176	2.85831	140	2.6676	189	2.69424	127	2.05134	GSTu1	NW_004582018.1	glutathione S-transferase unclassified 1, transcript variant X1
100141443	191	4.02713	292	5.66547	340	5.516	316	6.0149	401	5.71041	330	5.32472	GSTt1	NW_004581786.1	glutathione S-transferase theta 1, transcript variant X1
100141444	3	0.0883713	2	0.054214	2	0.0453318	0	0	1	0.0198953	0	0	GSTe5	NW_004582022.1	glutathione S-transferase epsilon 5
100141445	94	0.573062	69	0.387092	81	0.379963	57	0.313709	79	0.325283	73	0.340578	GSTe6	NW_004582014.1	glutathione S-transferase epsilon 6, transcript variant X3
100141446	25	0.633585	30	0.699644	23	0.448514	10	0.228794	10	0.171169	11	0.213343	GSTe3	NW_004581814.1	glutathione S-transferase epsilon 3, transcript variant X1
100141452	0	0	0	0	1	0.00175567	0	0	0	0	3	0.00523843	Titin1	NW_004621562.1	Titin-like protein
100141454	12	0.0757704	9	0.052294	26	0.126321	12	0.0684036	21	0.0895568	31	0.149796	Projectin	NW_004582015.1	projectin-like protein, transcript variant X1
100141455	374	3.2197	405	3.20841	469	3.1067	387	3.00769	544	3.16303	518	3.41267	Hig	NW_004582015.1	hikaru genki
100141456	358	12.5241	377	12.1366	416	11.198	392	12.3802	500	11.8139	550	14.7247	LOC100141456	NW_004582013.1	uncharacterized LOC100141456
100141458	79	0.815908	99	0.940894	106	0.84237	53	0.494162	155	1.0812	97	0.766667	Tkz	NW_004582015.1	tyrosine kinase-like protein
100141459	4	0.0483938	4	0.0445329	5	0.0465461	8	0.0873774	6	0.0490278	13	0.120363	Lap	NW_004582015.1	leucyl aminopeptidase-like protein
100141460	66601	811.566	83267	933.7	116714	1094.33	83945	923.458	120942	995.362	91666	854.815	Chi-h	NW_004581739.1	chitinase
100141461	536	7.03774	725	8.75987	815	8.23396	727	8.61751	1094	9.70167	916	9.20417	Hepa	NW_004582015.1	heparanase-like protein
100141462	1832	27.5212	1906	26.3485	2063	23.8464	1789	24.2622	2384	24.1885	2048	23.5446	Pm-scl	NW_004582015.1	PM-Scl autoantigen-like protein
100141463	198	3.41343	203	3.22042	233	3.09075	247	3.84416	321	3.73759	264	3.48297	Cap-d3	NW_004582015.1	chromosome associated protein D3
100141464	857	8.20484	1003	8.83652	1134	8.35382	952	8.22821	1419	9.17556	1115	8.1693	Syx6	NW_004582015.1	syntaxin 6, transcript variant X1
100141465	1862	63.0765	2028	63.2189	2169	56.5367	1970	60.2467	3097	70.8582	2517	65.2517	Ubcd4	NW_004582015.1	ubiquitin conjugating enzyme 4
100141466	1006	22.2254	1053	21.4077	1140	19.3794	939	18.7282	1373	20.4872	1431	24.1942	Miple	NW_004582015.1	pleiotrophin-like protein, transcript variant X1
100141467	1112	32.1049	1402	37.2482	1674	37.1882	1449	37.7671	2283	44.5178	2170	47.9454	Fkbp13	NW_004582015.1	FK506-binding protein
100141469	0	0	0	0	0	0	0	0	0	0	0	0	Erb.1	NW_004582034.1	chorion protein gene ErB.1
100141506	12337	326.929	13940	339.937	18122	369.516	14136	338.181	21741	389.121	15647	317.319	LOC100141506	NW_004581703.1	heat shock protein 25.4
100141507	4	0.179078	9	0.370781	11	0.37893	2	0.0808337	4	0.12095	4	0.137045	Era.1	NW_004582034.1	chorion protein gene ErA.1
100141508	47	2.65359	45	2.33798	62	2.69347	42	2.14075	55	2.0973	57	2.46282	Era.2	NW_004582034.1	chorion protein gene ErA.2
100141509	25	1.41149	16	0.831281	22	0.955746	25	1.27425	22	0.83892	22	0.950561	Era.3	NW_004582034.1	chorion protein gene ErA.3
100141510	0	0	0	0	0	0	2	0.102797	0	0	0	0	Era.5	NW_004582034.1	chorion protein gene ErA.5
100141511	304	10.6167	312	10.0268	370	9.94262	280	8.82782	288	6.79313	295	7.88422	Erb.2	NW_004582034.1	chorion protein gene ErB.2
100141512	19	0.653439	4	0.126591	9	0.238165	11	0.341526	6	0.139368	4	0.105277	Erb.3	NW_004582034.1	chorion protein gene ErB.3
100144542	12	0.0384102	19	0.0559642	23	0.0566469	19	0.0549033	32	0.0691793	21	0.0514405	NOS2	NW_004581679.1	nitric oxide synthase 2, transcript variant X3
100144543	100	0.484862	133	0.593418	135	0.503657	142	0.621563	182	0.596006	145	0.53803	Lrpl	NW_004581693.1	low density lipoprotein receptor-related protein-like protein
100144544	12	0.0929161	6	0.0427516	19	0.1132	11	0.0768921	15	0.0784444	9	0.0533302	BmOR-10	NW_004582011.1	olfactory receptor-like, transcript variant X2
100144545	2484	19.9875	2937	21.7471	3218	19.9239	2639	19.1701	2858	15.5321	3595	22.1373	Glyp	NW_004582013.1	glycogen phosphorylase
100144547	570	4.24843	670	4.59537	835	4.78877	800	5.38299	1293	6.50899	998	5.69253	Mmp1	NW_004582010.1	matrix metalloproteinase 1, transcript variant X9
100144548	121	1.17505	109	0.974064	129	0.963924	145	1.27121	189	1.23963	249	1.8505	Tinag	NW_004581686.1	tubulointerstitial nephritis antigen
100144549	718	8.245	722	7.62947	880	7.77556	670	6.94576	857	6.64673	1052	9.2449	Fng	NW_004581693.1	fringe
100144550	773	8.11966	913	8.82511	1058	8.5512	1079	10.232	1392	9.87548	1117	8.97909	ae40	NW_004581742.1	alpha-esterase 40
100144572	34	0.327674	20	0.177372	37	0.274377	28	0.243613	39	0.253856	37	0.272888	ae19	NW_004581753.1	alpha-esterase 19, transcript variant 2
100144573	0	0	0	0	0	0	0	0	0	0	0	0	Care-11	NW_004581408.1	carboxylesterase CarE-11
100144574	939	14.4478	1064	15.065	1279	15.1422	1083	15.0433	1406	14.6111	1410	16.6026	Tfap4	NW_004581873.1	transcription factor AP-4
100144577	17	0.176833	14	0.134009	20	0.160077	16	0.15025	9	0.0632293	8	0.0636833	ae25	NW_004582010.1	carboxylesterase CarE-9
100144578	1040	14.5281	1341	17.2384	1660	17.843	1280	16.1423	1497	14.124	1387	14.8277	HPO	NW_004581750.1	serine-threonine kinase-like protein
100144579	11039	44.6956	11408	42.5046	13486	42.0147	11026	40.3026	15328	41.9162	12531	38.8277	LOC100144579	NW_004582016.1	YAP65-like protein, transcript variant X5
100144598	4	0.0698468	1	0.0160686	3	0.0403079	0	0	3	0.0353809	1	0.0133631	Or-54	NW_004582017.1	olfactory receptor 54
100144599	4241	22.1708	4434	21.3304	5343	21.4922	5149	24.3005	7010	24.751	5455	21.8237	18w	NW_004581680.1	18 wheeler
100144600	2430	17.0607	2877	18.5875	3588	19.3832	3033	19.2239	4261	20.2052	3418	18.3647	Khc	NW_004581719.1	kinesin heavy chain
100144601	3164	10.8852	3509	11.109	4382	11.5999	3955	12.2836	5145	11.9549	4640	12.2162	MCAK	NW_004581703.1	kinesin-like protein a, transcript variant X7
100144626	10	0.123184	13	0.147363	15	0.142177	29	0.322502	16	0.133118	11	0.103698	LOC100144626	NW_004582009.1	urbain
100145898	1013	11.0223	1068	10.6936	1242	10.3984	1139	11.1883	1601	11.7656	1746	14.5388	K3	NW_004582011.1	K3 protein
100145904	2865	7.89483	3555	9.01466	3857	8.17807	2840	7.06506	3875	7.21192	3476	7.33025	Snf4agamma	NW_004582033.1	SNF4/AMP-activated protein kinase gamma subunit, transcript variant X2
100145905	1	0.0131983	2	0.0242907	3	0.0304665	1	0.0119151	6	0.0534848	6	0.0606025	Suc1	NW_004581792.1	beta-fructofuranosidase
100145906	822	8.71543	847	8.26403	938	7.65249	786	7.52348	1014	7.26133	922	7.48116	Lkb1	NW_004582025.1	serine/threonine kinase LKB1, transcript variant X2
100145908	2490	27.1952	2782	27.9603	3403	28.5981	2612	25.754	3888	28.6801	4553	38.055	Ncd	NW_004582017.1	kinesin-like protein Ncd
100145913	8	0.143769	3	0.0496123	8	0.110624	6	0.0973435	3	0.0364132	3	0.041259	A1	NW_004582036.1	actin A1
100145914	2	0.0352872	2	0.0324719	4	0.0543037	7	0.111497	8	0.0953318	7	0.094516	A2	NW_004581700.1	actin A2
100145915	7473	219.497	9026	243.961	9811	221.733	9540	252.965	10653	211.332	11828	265.867	A3	NW_004615560.1	actin A3
100145916	21726	327.832	27072	375.909	30719	356.666	29324	399.461	32474	330.955	35377	408.52	A4	NW_004581682.1	actin A4
100146101	7812	90.4741	8131	86.6557	9552	85.1215	9840	102.881	11730	91.7532	10692	94.7636	Tra2	NW_004581700.1	transformer 2, transcript variant X7
100146102	0	0	0	0	0	0	1	0.0194997	0	0	0	0	Slp	NW_004581686.1	hemolymph protein
100146103	138	2.33937	146	2.27753	177	2.30875	174	2.66286	155	1.77465	160	2.07568	CPH31	NW_004582011.1	cuticular protein hypothetical 31
100146104	3297	102.466	3550	101.527	3325	79.5126	3158	88.6039	4640	97.3958	3544	84.29	Tpi	NW_004582015.1	triosephosphate isomerase
100146105	11	0.337224	15	0.423163	12	0.283067	18	0.49817	23	0.476227	18	0.422298	P25	NW_004581767.1	silk protein P25
100146108	114	4.29092	114	3.94859	105	3.04101	64	2.17473	103	2.61845	85	2.44842	Leb3	NW_004582017.1	lebocin 3
100146109	0	0	0	0	1	0.0526582	0	0	0	0	0	0	Bbx-e1	NW_004582033.1	bombyxin E1
100146110	1	0.0705743	0	0	1	0.0543037	0	0	0	0	0	0	Bbx-f1	NW_004581708.1	bombyxin F1
100147697	1	0.0492141	0	0	5	0.18934	0	0	1	0.0332392	0	0	Bbx-c2	NW_004581708.1	bombyxin C-2
100147698	2	0.147286	0	0	2	0.11333	0	0	1	0.0497383	0	0	Bbx-c1	NW_004581708.1	bombyxin C-1
100147699	0	0	0	0	0	0	1	0.0703037	1	0.0525968	2	0.119193	Ci-13	NW_004582034.1	chymotrypsin inhibitor CI13
100158252	217	2.47093	203	2.1271	282	2.47077	194	1.99426	264	2.03033	216	1.88224	Cyp339a1	NW_004582009.1	cytochrome P450 CYP339A1
100158253	710	6.1045	768	6.07637	926	6.12612	675	5.23932	1052	6.10898	1085	7.13908	Pi3k60	NW_004582013.1	phosphatidylinositol 3-kinase 60, transcript variant X2
100169656	0	0	0	0	3	0.166377	2	0.130137	3	0.14604	0	0	Bbx-b11	NW_004609095.1	bombyxin B-11
100169657	0	0	0	0	0	0	4	0.182127	0	0	0	0	Bbx-a4	NW_004582096.1	bombyxin A-4
100169658	8	0.582807	2	0.134078	0	0	0	0	1	0.0492035	2	0.111503	Bbx-a5	NW_004582387.1	bombyxin A-5
100169705	3	0.0355132	8	0.0871465	6	0.0546516	5	0.0534341	6	0.0479713	7	0.0634144	ae49	NW_004581701.1	alpha-esterase 49
100169706	2	0.0179315	2	0.0165009	2	0.0137975	1	0.00809407	5	0.0302774	1	0.00686133	ae3	NW_004582027.1	alpha-esterase 3
100169707	0	0	0	0	0	0	0	0	5	0.275658	0	0	Bbx-a10	NW_004581708.1	bombyxin A-10
100169708	1	0.0728509	0	0	0	0	1	0.0657679	0	0	1	0.0557514	Bbx-a7	NW_004581708.1	bombyxin A-7
100169709	2	0.150559	0	0	0	0	1	0.0679602	1	0.0508436	0	0	Bbx-a8	NW_004581708.1	bombyxin A-8
100169712	2	0.103966	0	0	0	0	0	0	0	0	0	0	Bbx-a3	NW_004582096.1	bombyxin A-3
100169715	0	0	0	0	0	0	2	0.139009	0	0	0	0	Bbx-b10	NW_004581708.1	bombyxin B-10
100169716	0	0	0	0	0	0	0	0	0	0	0	0	Bbx-b7	NW_004581708.1	bombyxin B-7
100169718	0	0	0	0	1	0.0389042	0	0	2	0.0682974	0	0	Bbx-b8	NW_004581708.1	bombyxin B-8
100169719	0	0	0	0	0	0	1	0.0474141	1	0.0354723	0	0	Bbx-b1	NW_004582096.1	bombyxin B-1
100169720	0	0	0	0	0	0	1	0.0672134	0	0	0	0	Bbx-b4	NW_004582096.1	bombyxin B-4
100169721	0	0	0	0	1	0.0404121	1	0.0474141	2	0.0709446	0	0	Bbx-b2	NW_004582096.1	bombyxin B-2
100169722	2	0.103701	1	0.0477138	1	0.0398966	0	0	2	0.0700397	1	0.0396802	Bbx-b3	NW_004581491.1	bombyxin B-3
100169723	0	0	0	0	1	0.0572875	0	0	0	0	0	0	Bbx-b6	NW_004603398.1	bombyxin B-6
100169725	3	0.223356	1	0.0685122	4	0.22915	1	0.0672134	2	0.10057	0	0	Bbx-d1	NW_004581708.1	bombyxin D-1
100169726	0	0	0	0	0	0	1	0.0672134	0	0	1	0.0569767	Bbx-g1	NW_004581708.1	bombyxin G1
100170645	1	0.0580726	5	0.267197	3	0.134053	3	0.157279	0	0	2	0.0888836	CCM	NW_004582220.1	CCHamide
100174815	0	0	0	0	0	0	0	0	0	0	0	0	Hlh54f	NW_004581684.1	basic helix-loop-helix type transcription factor HLH54F
100174816	20	0.199856	36	0.331041	41	0.31525	52	0.469106	51	0.344207	85	0.650022	#NAME?	NW_004581780.1	amino acid transporter-like
100174817	0	0	1	0.0149153	1	0.0124717	1	0.0146326	3	0.0328416	0	0	Gr8	NW_004582166.1	gustatory receptor 8
100174818	2	0.0167632	3	0.0231388	3	0.0193478	1	0.0075667	3	0.0169828	9	0.0577286	Gr9	NW_004581688.1	gustatory receptor 9, transcript variant X4
100174819	2	0.0338757	0	0	2	0.0260658	0	0	5	0.0571991	3	0.0388866	Gr45	NW_004582008.1	gustatory receptor 45
100174820	39	0.33461	60	0.473714	56	0.369696	38	0.294332	82	0.47517	71	0.46618	LOC100174820	NW_004582008.1	uncharacterized LOC100174820
100174821	0	0	0	0	0	0	0	0	0	0	0	0	Gr60	NW_004582497.1	gustatory receptor 60
100174822	1552	14.7476	1584	13.8508	1893	13.8408	1774	15.2181	2568	16.481	2320	16.8709	LOC100174822	NW_004582009.1	uncharacterized LOC100174822
100174823	1421	27.507	1355	24.1368	1667	24.8295	1158	20.2366	1384	18.0945	1212	17.9545	hibadh	NW_004582028.1	3-hydroxyisobutyrate dehydrogenase
100174824	337	3.80537	367	3.8135	557	4.83955	392	3.99606	517	3.94292	1012	8.74516	LOC100174824	NW_004582029.1	fez1, transcript variant X2
100174825	359	3.77878	296	2.86708	239	1.9357	221	2.10004	256	1.81994	145	1.16801	be2	NW_004624663.1	beta-esterase 2
100174826	290	2.75309	299	2.61207	326	2.38135	380	3.25676	502	3.21875	339	2.46288	ae41	NW_004581742.1	alpha-esterase 41
100174827	7	0.110722	12	0.174666	12	0.14605	6	0.0856774	12	0.128197	9	0.108943	NPLP1	NW_004582024.1	neuropeptide-like precursor 1
100174829	1	0.0353485	2	0.0650568	0	0	3	0.0957352	0	0	1	0.0270515	NPF1	NW_004581698.1	neuropeptide F 1, transcript variant b
100174830	0	0	1	0.0203745	0	0	1	0.0199883	0	0	0	0	AST-C	NW_004624303.1	allatostatin C
100174831	0	0	0	0	2	0.0202453	1	0.0118765	0	0	1	0.0100677	CAPA	NW_004581802.1	CAPA/CAP2b protein, transcript variant B
100174832	27	1.40354	25	1.1959	28	1.11996	20	0.938581	26	0.912844	20	0.795634	SIFa	NW_004582034.1	SIFamide, transcript variant X1
100174833	1	0.0432455	3	0.119386	2	0.066551	1	0.039041	3	0.0876241	0	0	IMFa	NW_004582034.1	IMFamide
100174834	1	0.010178	1	0.00936596	0	0	1	0.00918841	4	0.0274968	1	0.007789	itg	NW_004581722.1	ITG-containing peptide, transcript variant X1
100174835	0	0	0	0	0	0	0	0	0	0	0	0	NPF2	NW_004582034.1	neuropeptide F 2
100174836	685	8.29732	828	9.2293	990	9.2271	772	8.44197	1138	9.31002	838	7.76805	oeh	NW_004582018.1	neuroparsin, transcript variant X1
100174837	5	0.073113	3	0.040368	14	0.15752	19	0.250817	12	0.118513	13	0.145475	Kin	NW_004581694.1	leucokinin
100174838	6	0.0483363	1	0.00741333	0	0	1	0.00727279	8	0.0435284	9	0.0554862	Tk	NW_004581694.1	tachykinin, transcript variant X1
100174839	49	1.82742	39	1.33844	76	2.18092	19	0.639699	25	0.629714	19	0.542272	AKH2	NW_004581739.1	adipokinetic hormone 2
100174840	1	0.0176896	3	0.0488351	3	0.0408341	3	0.0479093	0	0	1	0.0135375	Ork	NW_004582026.1	orcokinin, transcript variant X3
100174841	8	0.112762	6	0.0778245	7	0.0759198	1	0.0127249	1	0.00951996	0	0	CRF-DH	NW_004582010.1	corticotropin-releasing factor-like diuretic hormone, transcript variant X4
100174843	3	0.0933786	6	0.171858	7	0.167651	2	0.0561999	9	0.189204	7	0.166742	CCAP	NW_004581752.1	crustacean cardioactive peptide
100174845	42	0.794109	62	1.07873	79	1.14932	61	1.04121	88	1.12376	81	1.17202	CTL17	NW_004581691.1	C-type lectin 17
100174847	0	0	0	0	0	0	0	0	0	0	2	0.0281532	CTL6	NW_004582012.1	C-type lectin 6
100174848	80	0.500318	82	0.471912	119	0.572645	61	0.344401	47	0.198525	71	0.339809	LOC100174848	NW_004582015.1	paramyosin
100174849	0	0	0	0	0	0	0	0	0	0	0	0	GPA2	NW_004581733.1	glycoprotein hormone alpha 2
100174850	63	0.338667	51	0.252286	58	0.239907	76	0.368829	104	0.377596	130	0.534806	LOC100174850	NW_004582033.1	glucuronyltransferase, transcript variant X1
100174851	1200	28.661	1340	29.4514	1526	28.0445	1410	30.4024	1997	32.2143	1719	31.42	LOC100174851	NW_004582024.1	lethal(3)neo18
100174852	957	19.5885	1056	19.8905	1351	21.2779	1309	24.1885	1971	27.2482	1770	27.7258	LOC100174852	NW_004581719.1	ribosomal protein S6 kinase
100174853	0	0	0	0	2	0.0305459	0	0	0	0	0	0	LOC100174853	NW_004582008.1	uncharacterized LOC100174853
100174854	1	0.0171522	1	0.0157838	0	0	0	0	1	0.0115846	2	0.0262526	Dh31	NW_004582029.1	diuretic hormone 31
100174855	22	0.454892	14	0.266382	36	0.572758	23	0.429331	30	0.418955	24	0.379767	GPB5	NW_004581758.1	glycoprotein hormone beta 5, transcript variant X2
100174914	44	0.501299	42	0.440337	67	0.587357	53	0.545129	77	0.59251	73	0.636485	NGR-A10	NW_004582031.1	neuropeptide receptor A10
100174915	39	0.370243	56	0.489217	67	0.489418	43	0.368528	52	0.333416	43	0.3124	NGR-A11	NW_004582031.1	neuropeptide receptor A11
100174916	10	0.0867125	11	0.0877739	6	0.0400328	6	0.0469691	2	0.0117131	6	0.0398156	NGR-A12	NW_004581742.1	neuropeptide receptor A12
100174917	7	0.0542217	7	0.0498959	11	0.0655618	132	0.923057	140	0.732427	187	1.10851	NGR-A13	NW_004582017.1	neuropeptide receptor A13, transcript variant X9
100174918	16	0.125903	14	0.101376	18	0.108986	12	0.0852462	16	0.0850346	21	0.12646	NGR-A14	NW_004581783.1	neuropeptide receptor A14, transcript variant X2
100174919	0	0	0	0	0	0	0	0	0	0	0	0	NGR-A15	NW_004581712.1	neuropeptide receptor A15
100174925	8	0.138504	12	0.19118	14	0.186501	11	0.171927	11	0.128625	9	0.119243	AKH3	NW_004582340.1	adipokinetic hormone 3
100174926	44	0.38515	35	0.281927	53	0.356973	43	0.339801	59	0.348811	35	0.234458	NGR-A16	NW_004581686.1	neuropeptide receptor A16
100174928	0	0	2	0.0317014	2	0.0265076	4	0.0622009	0	0	3	0.0395457	NGR-A17	NW_004582114.1	neuropeptide receptor A17
100174929	6	0.0097734	7	0.0104926	10	0.0125336	9	0.0132348	19	0.020903	10	0.0124656	NGR-A18	NW_004581721.1	neuropeptide receptor A18, transcript variant X1
100174930	4	0.0432916	9	0.0896349	3	0.0249832	6	0.0586238	8	0.0584783	3	0.0248477	NGR-A19	NW_004582021.1	neuropeptide receptor A19
100174931	1	0.0107032	0	0	0	0	1	0.00966259	1	0.00722895	0	0	NGR-A20	NW_004581685.1	neuropeptide receptor A20
100174932	0	0	0	0	0	0	1	0.0106434	0	0	0	0	NGR-A21	NW_004582014.1	neuropeptide receptor A21
100174933	1	0.0147821	2	0.0272056	1	0.0113742	0	0	0	0	0	0	NGR-A22	NW_004582021.1	neuropeptide receptor A22
100174934	342	3.92285	364	3.84209	369	3.25675	486	5.03258	602	4.66372	511	4.48556	NGR-A23	NW_004582025.1	neuropeptide receptor A23
100174935	226	1.37449	278	1.55585	347	1.62385	175	0.960838	220	0.903684	202	0.940167	NGR-A24	NW_004582021.1	neuropeptide receptor A24, transcript variant X3
100174936	1	0.0134427	1	0.0123703	1	0.0103436	2	0.0242715	0	0	0	0	NGR-A25	NW_004581687.1	neuropeptide receptor A25
100174937	18	0.214705	9	0.0987878	22	0.201918	20	0.215367	23	0.185293	26	0.237336	NGR-A26	NW_004624624.1	neuropeptide receptor A26
100174938	75	0.766033	78	0.733115	89	0.699454	60	0.553244	107	0.738127	54	0.422086	NGR-A27	NW_004581689.1	neuropeptide receptor A27
100174939	1	0.0117556	1	0.0108177	0	0	0	0	0	0	2	0.0179926	NGR-A28	NW_004582014.1	neuropeptide receptor A28
100174941	228	1.50754	214	1.30209	231	1.17525	197	1.17593	264	1.17896	266	1.34598	Fatp	NW_004582012.1	fatty acid transport protein
100174942	1	0.0134161	1	0.0123458	2	0.0206462	2	0.0242234	5	0.0453062	5	0.0513354	Mtnr	NW_004582030.1	melatonin receptor-like
100174974	0	0	0	0	2	0.0247264	0	0	1	0.010852	1	0.0122962	sNPF	NW_004581726.1	short neuropeptide F
100174975	5	0.0644024	9	0.106676	14	0.138753	6	0.069769	10	0.0869948	6	0.0591431	Ugt2	NW_004581714.1	uridine diphosphate glucosyltransferase 2
100174976	42	0.184657	32	0.129466	52	0.175915	25	0.0992281	39	0.115809	30	0.100939	LOC100174976	NW_004582036.1	multicopper oxidase 1, transcript variant X3
100187553	29	0.362954	35	0.4031	46	0.44299	46	0.519745	32	0.270498	39	0.373541	NGR-B1	NW_004581700.1	neuropeptide receptor B1
100187554	20	0.179712	32	0.264599	15	0.10371	32	0.259583	50	0.303443	38	0.261307	NGR-B2	NW_004582033.1	neuropeptide receptor B2
100187555	2386	19.0406	2123	15.5902	2747	16.8675	2311	16.649	2198	11.8467	2532	15.463	NGR-B3	NW_004581705.1	neuropeptide receptor B3
100187556	227	2.70767	210	2.30505	235	2.15685	175	1.88446	197	1.58707	153	1.39663	NGR-B4	NW_004582015.1	neuropeptide receptor B4, transcript variant X3
100187557	83	0.87865	73	0.711135	62	0.505025	9	0.0860121	4	0.0285995	8	0.064811	NGR-A1	NW_004582017.1	neuropeptide receptor A1
100187558	17	0.274014	17	0.252153	35	0.434085	17	0.247373	22	0.239501	21	0.259038	NGR-A2	NW_004581733.1	neuropeptide receptor A2
100187559	362	2.76505	352	2.47416	281	1.65152	345	2.37899	290	1.49607	242	1.41459	NGR-A3	NW_004581685.1	neuropeptide receptor A3, transcript variant X1
100187563	0	0	7	0.0752885	2	0.0179867	5	0.0527581	5	0.0394703	5	0.0447229	NGR-A4	NW_004581747.1	neuropeptide receptor A4
100187564	7	0.050346	5	0.0330924	12	0.0664097	6	0.0389581	11	0.0534344	2	0.0110082	NGR-A5	NW_004581686.1	neuropeptide receptor A5, transcript variant X1
100187565	9	0.0964305	12	0.118316	17	0.140153	14	0.135419	27	0.195387	18	0.147593	Ethr	NW_004622870.1	ecdysis triggering hormone receptor, transcript variant B
100187566	8	0.0814238	0	0	3	0.0234945	1	0.00918841	1	0.0068742	0	0	NGR-A7	NW_004582031.1	neuropeptide receptor A7
100187567	0	0	0	0	1	0.00380153	0	0	0	0	0	0	NGR-A8	NW_004581685.1	neuropeptide receptor A8, transcript variant X2
100187568	1	0.0110886	0	0	0	0	1	0.0100105	2	0.0149785	0	0	NGR-A9	NW_004582008.1	neuropeptide receptor A9
100187569	0	0	0	0	0	0	0	0	0	0	0	0	NGR-A29	NW_004581723.1	neuropeptide receptor A29
100187570	0	0	0	0	1	0.00910861	1	0.0106868	2	0.0159904	0	0	NGR-A30	NW_004581710.1	neuropeptide receptor A30
100187571	0	0	0	0	2	0.0159668	0	0	4	0.0280302	0	0	NGR-A31	NW_004581816.1	neuropeptide receptor A31
100187572	7	0.0906806	5	0.0596043	6	0.0598068	3	0.0350846	5	0.0437469	3	0.0297412	NGR-A32	NW_004581690.1	neuropeptide receptor A32
100187573	2	0.0227991	1	0.0104901	1	0.00877144	1	0.0102912	1	0.00769926	3	0.0261716	NGR-A33	NW_004582018.1	neuropeptide receptor A33
100187574	2	0.0238841	0	0	0	0	1	0.010781	1	0.00806567	2	0.0182781	NGR-A34	NW_004582024.1	neuropeptide receptor A34
100187575	23	0.282981	21	0.23776	23	0.217741	2	0.0222146	3	0.0249294	10	0.0941564	NGR-A35	NW_004581742.1	neuropeptide receptor A35
100188931	2395	20.3765	2859	22.3835	3412	22.3365	2579	19.8086	3981	22.8758	3416	22.2414	Orai1	NW_004582017.1	ORAI calcium release-activated calcium modulator 1, transcript variant X3
100188939	211	16.0624	250	17.5129	305	17.8653	264	18.1431	312	16.0414	327	19.0501	LOC100188939	NW_004581709.1	dolichyl-diphosphooligosaccharide--protein glycosyltransferase subunit 4
100188955	6434	50.3945	6580	47.4263	8107	48.859	7606	53.7821	9300	49.1978	8265	49.5411	Gro	NW_004582014.1	groucho, transcript variant X2
100188963	718	6.89355	837	7.39495	904	6.67836	783	6.78671	1100	7.133	1042	7.65609	BGRP3	NW_004582023.1	beta-1,3-glucan recognition protein 3, transcript variant X2
100188964	0	0	1	0.0271463	1	0.0226988	1	0.0266317	1	0.0199242	0	0	Catl-like	NW_004581693.1	cathepsin L like protein
100188965	1	0.0149561	0	0	0	0	0	0	0	0	0	0	Ppbp2	NW_004581701.1	paralytic peptide binding protein 2
100188966	1896	23.5844	1914	21.9089	2065	19.7647	1893	21.2577	2615	21.9695	2123	20.2096	Scr-c	NW_004581697.1	scavenger receptor type C
100188967	1924	7.44736	2159	7.69026	2372	7.06472	2094	7.31734	2835	7.41159	2737	8.10761	Stim1	NW_004581687.1	stromal interaction molecule 1, transcript variant X2
100188968	15	0.231497	10	0.142018	14	0.166251	14	0.195057	18	0.187623	18	0.212592	P37k	NW_004581698.1	37-kDa protease
100188969	651	4.86823	673	4.63123	775	4.45938	634	4.28014	807	4.07591	700	4.00598	Dl	NW_004582022.1	delta
100188970	965	10.7063	992	10.1278	1145	9.77467	1134	11.3581	1622	12.1542	1434	12.1754	Dohh	NW_004581682.1	deoxyhypusine hydroxylase/monooxygenase
100188971	0	0	0	0	0	0	1	0.0148097	0	0	0	0	CPG21	NW_004582025.1	cuticular protein glycine-rich 21, transcript variant X1
100188972	11	0.0399178	10	0.0333937	9	0.0251304	5	0.0163803	4	0.0098038	4	0.0111085	LOC100188972	NW_004581729.1	myosin heavy chain
100190796	0	0	0	0	0	0	0	0	0	0	0	0	Defensin2	NW_004582008.1	defensin like protein 2
100190957	13	0.274098	11	0.213425	24	0.389365	19	0.361655	14	0.199366	7	0.112949	Hel	NW_004582010.1	hatching enzyme-like protein
100190958	752	11.415	732	10.2249	881	10.2901	1064	14.5807	1297	13.2972	1251	14.5324	Ivd	NW_004582025.1	isovaleryl coenzyme A dehydrogenase
100190959	609	9.61038	681	9.88921	808	9.8111	743	10.585	1058	11.2764	1025	12.3785	Dhs	NW_004581692.1	deoxyhypusine synthase
100190960	6	0.109966	1	0.0168655	6	0.0846139	6	0.0992746	6	0.0742711	8	0.112207	Osi21	NW_004581779.1	osiris 21
100190961	1	0.0189074	0	0	1	0.0145483	2	0.0341381	3	0.0383101	2	0.0289389	Osi20	NW_004582032.1	osiris 20
100190962	59	0.883713	63	0.868343	57	0.656927	51	0.689618	72	0.728371	77	0.882614	Osi9	NW_004581747.1	osiris 9
100190963	0	0	0	0	0	0	0	0	0	0	0	0	Osi18	NW_004581747.1	osiris 18
100190964	0	0	3	0.0518111	0	0	0	0	1	0.0126757	0	0	Osi19	NW_004582032.1	osiris 19, transcript variant X1
100190965	0	0	0	0	0	0	0	0	0	0	0	0	serpin-33	NW_004582008.1	serine protease inhibitor 33
100190966	8	0.0489621	4	0.0225279	13	0.0612205	3	0.0165757	8	0.033069	21	0.0983581	serpin-34	NW_004581691.1	serine protease inhibitor 34, transcript variant X1
100192380	56	1.28178	36	0.758263	50	0.880601	34	0.702562	48	0.742042	47	0.823275	Fln	NW_004582015.1	flightin, transcript variant X1
100196930	39	0.506188	28	0.334423	37	0.369515	52	0.609298	34	0.298049	49	0.486703	cyp6a8	NW_004581688.1	cytochrome P450 Cyp6ae21
100216348	526	13.448	612	14.3984	676	13.2985	680	15.695	868	14.9883	886	17.3351	Atg5	NW_004582010.1	autophagy 5-like
100216349	6	0.0789336	6	0.0726362	4	0.0404906	11	0.130642	9	0.0799676	7	0.0704741	Ugt	NW_004581711.1	uridine diphosphate glucosyltransferase
100216350	1094	11.6054	1213	11.8412	1463	11.9418	1270	12.1626	1931	13.8352	1786	14.4993	LOC100216350	NW_004581714.1	autophagy related protein Atg4-like protein, transcript variant X2
100216351	988	20.66	1063	20.4549	1335	21.4801	1254	23.6728	1716	24.2355	1606	25.7004	LOC100216351	NW_004581740.1	autophagy related protein Atg3-like protein
100216352	1040	16.4629	1190	17.3345	1212	14.7625	1403	20.0498	1804	19.2873	1475	17.8685	LOC100216352	NW_004581692.1	autophagy related protein Atg6
100216353	1166	62.2032	1315	64.5552	1536	63.0505	1415	68.1475	2051	73.8994	1748	71.3635	LOC100216353	NW_004581754.1	autophagy related protein Atg12-like protein
100216491	2171	10.5616	2261	10.1219	2615	9.78871	2383	10.4658	2902	9.53519	2869	10.6812	Cdc25	NW_004581708.1	cell division cycle 25, transcript variant X3
100216492	3048	28.9359	3317	28.9774	3952	28.8684	3737	32.0276	4674	29.969	5164	37.5171	Cyca	NW_004582008.1	cyclin A
100216493	1823	7.15728	1926	6.95839	2279	6.88475	1792	6.35153	2472	6.55497	2351	7.06373	Cyce	NW_004581750.1	cyclin E, transcript variant X2
100216494	2031	5.82077	2181	5.75198	2628	5.79534	1957	5.06338	3182	6.1593	2507	5.49852	E2f1	NW_004581691.1	E2F transcription factor 1, transcript variant X2
100216495	148	2.04637	171	2.17575	218	2.31932	160	1.9972	223	2.08251	302	3.19558	Myb	NW_004581711.1	Myb transcription factor, transcript variant X1
100216496	655	8.81665	631	7.81597	734	7.60224	677	8.22678	861	7.82756	755	7.77732	Glob1	NW_004581682.1	globin 1, transcript variant X2
100216497	1021	7.44075	1166	7.81953	1385	7.76647	1295	8.52	1555	7.65389	1543	8.60552	And1	NW_004582016.1	acidic nucleoplasmic DNA-binding protein 1
100216498	1	0.0196381	0	0	0	0	0	0	0	0	2	0.0300573	Osi7	NW_004581747.1	osiris 7
100216499	7	0.230223	5	0.151325	6	0.15184	7	0.207839	13	0.288772	8	0.201355	Fau	NW_004581793.1	fau protein
100216500	1	0.0347443	1	0.0319724	0	0	0	0	0	0	1	0.0265891	LOC100216500	NW_004581728.1	uncharacterized LOC100216500, transcript variant X4
100216501	298	6.38921	418	8.24705	412	6.7969	443	8.5746	628	9.09393	638	10.4682	LOC100216501	NW_004582031.1	uncharacterized LOC100216501
100216502	542	12.5471	634	13.506	907	16.156	651	13.6052	1097	17.1519	972	17.2199	E(spl)malpha	NW_004582024.1	enhancer of split malpha
100216503	542	14.5143	642	15.8206	785	16.1752	738	17.8416	1040	18.8101	964	19.7558	Drp	NW_004581728.1	death-related protein
100233161	1	0.0110584	0	0	0	0	2	0.0199665	3	0.0224066	0	0	Kynu	NW_004581723.1	kynureninase
100233162	12186	137.298	13451	139.46	15399	133.499	13656	138.901	19809	150.739	15000	129.335	Inx3	NW_004582025.1	innexin 3
100233163	6299	18.2535	7482	19.9518	8778	19.5728	7281	19.0477	8652	16.9337	8701	19.2958	Chc	NW_004582011.1	clathrin heavy chain, transcript variant X1
100270765	3	0.0180938	5	0.0277505	11	0.0510487	6	0.0326693	7	0.0285147	5	0.0230781	Ebony	NW_004581747.1	ebony protein
100270767	22	0.198385	14	0.116173	28	0.194279	13	0.10583	23	0.140079	14	0.0966127	Th	NW_004582015.1	tyrosine hydroxylase
100270768	171	1.32963	193	1.38096	201	1.20258	157	1.10208	310	1.62801	253	1.50548	Ero1	NW_004581679.1	endoplasmic reticulum oxidoreduction 1-like, transcript variant X1
100270769	6	0.27591	5	0.211582	8	0.283067	12	0.49817	13	0.403758	13	0.457489	Igflp	NW_004582033.1	IGF-like peptide
100270770	5974	117.773	6989	126.791	8128	123.295	8665	154.216	11459	152.577	9255	139.63	LOC100270770	NW_004582008.1	GTP cyclohydrolase I, transcript variant A
100270778	4048	46.1454	4017	42.1387	4435	38.9013	4016	41.3296	5328	41.0216	4641	40.4874	Acci	NW_004582012.1	apoptotic chromatin condensation inducer-like protein
100270779	286	3.47256	292	3.26255	347	3.24187	297	3.25551	450	3.69026	469	4.3579	Dsclp	NW_004582010.1	death-associated small cytoplasmic leucine-rich protein, transcript variant X2
100270780	1398	18.1449	1544	18.4411	1757	17.547	1752	20.5287	2470	21.6524	2157	21.4249	LOC100270780	NW_004582010.1	bystin, transcript variant X1
100270781	2059	25.8813	2182	25.2392	2543	24.5957	2157	24.477	2783	23.6267	2253	21.6726	Dpp	NW_004582013.1	decapentaplegic, transcript variant X2
100270782	1754	29.5122	2044	31.6479	2349	30.4115	2563	38.9314	3681	41.8311	2836	36.5173	Jm	NW_004581679.1	JAB-MPN domain protein
100270783	0	0	0	0	2	0.0265752	0	0	0	0	0	0	L130	NW_004582030.1	uncharacterized 100270783
100270785	3463	39.3003	3785	39.5276	4467	39.007	4000	40.981	5754	44.1036	8724	75.767	Plin	NW_004581727.1	lipid storage droplet 2-like, transcript variant X1
100270786	578	8.97485	681	9.73056	770	9.19969	700	9.81244	874	9.16583	872	10.3618	LOC100270786	NW_004582645.1	ubiquitin-activating enzyme E1-like protein
100271726	14694	51.9863	17215	56.0464	21775	59.2776	16204	51.7548	16729	39.9742	18644	50.4788	oxr1	NW_004581715.1	oxygen resistance gene 1, transcript variant X12
100271899	1656	29.3964	1696	27.7045	1947	26.5939	1813	29.0543	2351	28.1869	2204	29.941	LOC100271899	NW_004581732.1	DDRGK superfamily protein, transcript variant X3
100271910	719	12.7633	707	11.549	883	12.0608	778	12.4679	1065	12.7686	890	12.0905	mrg	NW_004582014.1	mortality factor 4-like, transcript variant X1
100271933	2	0.0459331	2	0.0422685	2	0.0353434	2	0.0414672	3	0.0465348	0	0	shx1	NW_004582018.1	special homeobox protein 1
100272001	25	0.098859	47	0.171027	66	0.200818	30	0.107097	72	0.192296	33	0.0998644	LOC100272001	NW_004582029.1	serine protease inhibitor 27
100272172	411	4.35544	446	4.34927	499	4.06887	469	4.48686	598	4.28009	464	3.76296	Abd-b	NW_004582018.1	abdominal B, transcript variant X2
100272173	43	0.709409	34	0.516177	57	0.72358	59	0.878739	66	0.735417	32	0.404017	serpin-7	NW_004582036.1	serine protease inhibitor 7
100272174	7785	116.007	10234	140.334	15881	182.09	9454	127.18	17470	175.824	14261	162.628	serpin-8	NW_004582036.1	serine protease inhibitor 8
100272175	288	2.75339	299	2.6305	388	2.85424	328	2.83093	503	3.24792	539	3.94353	serpin-10	NW_004582022.1	serine protease inhibitor 10
100272177	633	8.50925	718	8.88184	770	7.96455	763	9.25958	1096	9.95082	791	8.13738	serpin-13	NW_004582007.1	serine protease inhibitor 13
100272178	17	0.246808	23	0.307277	40	0.446842	28	0.366985	44	0.431444	39	0.433308	serpin-14	NW_004582036.1	serine protease inhibitor 14
100272179	11	0.178578	6	0.0896349	7	0.0874412	12	0.175871	6	0.0657881	14	0.173934	serpin-15	NW_004581762.1	serine protease inhibitor 15
100272180	0	0	0	0	0	0	0	0	0	0	0	0	serpin-16	NW_004582110.1	serine protease inhibitor 16
100272181	0	0	5	0.0653523	0	0	2	0.0256454	2	0.0191863	5	0.0543488	Bm122	NW_004581728.1	uncharacterized LOC100272181, transcript variant X1
100272183	0	0	0	0	0	0	0	0	2	0.021234	3	0.0360896	serpin-18	NW_004582110.1	serine protease inhibitor 18, transcript variant X1
100272184	0	0	1	0.0127933	0	0	0	0	6	0.0563383	4	0.0425571	serpin-19	NW_004581782.1	serine protease inhibitor 19, transcript variant X1
100272185	1	0.00911862	1	0.00839113	0	0	0	0	1	0.00615871	0	0	serpin-20	NW_004581762.1	serine protease inhibitor 20
100272186	48	0.491248	44	0.414385	63	0.496116	38	0.351093	46	0.317965	36	0.281957	serpin-21	NW_004582010.1	serine protease inhibitor 21, transcript variant X2
100272187	2	0.0686669	0	0	1	0.026418	0	0	0	0	0	0	serpin-22	NW_004624220.1	serine protease inhibitor 22
100272188	0	0	1	0.0136924	0	0	0	0	2	0.0200992	0	0	serpin-23	NW_004581782.1	serine protease inhibitor 23
100272190	4	0.0374489	4	0.0344612	1	0.00720381	0	0	2	0.0126465	0	0	serpin-25	NW_004581762.1	serine protease inhibitor 25, transcript variant X1
100272191	2	0.0589997	0	0	1	0.0226988	0	0	2	0.0398484	1	0.0225757	serpin-26	NW_004582079.1	serine protease inhibitor 26
100272192	5	0.0672581	4	0.0495138	4	0.0414017	5	0.0607189	5	0.0454261	3	0.0308828	serpin-28	NW_004581782.1	serine protease inhibitor 28, transcript variant X2
100272193	14	0.0952328	21	0.131453	11	0.057575	18	0.110538	11	0.0505373	9	0.0468513	serpin-29	NW_004582010.1	serine protease inhibitor 29, transcript variant X2
100272194	0	0	0	0	0	0	0	0	1	0.0111881	0	0	serpin-30	NW_004581782.1	serine protease inhibitor 30
100272195	0	0	1	0.0179155	1	0.0149803	0	0	1	0.0131492	2	0.0297982	serpin-31	NW_004582036.1	serine protease inhibitor 31
100272196	0	0	0	0	1	0.0131645	1	0.0154455	0	0	1	0.0130931	serpin-32	NW_004581711.1	serine protease inhibitor 32
100272227	2553	7.1171	3053	7.83195	3536	7.58486	2659	6.6919	3389	6.38094	3342	7.12983	Smurf2	NW_004582028.1	E3 ubiquitin-protein ligase SMURF2, transcript variant X2
100286758	3516	19.346	3737	18.9215	4252	18.0019	3677	18.2648	5040	18.7298	4571	19.2475	Achi	NW_004581709.1	achintya, transcript variant X1
100286759	61	0.912325	35	0.481703	47	0.54088	40	0.540081	42	0.424258	38	0.434935	Obp1	NW_004582009.1	odorant-binding protein 1, transcript variant X2
100286760	59	1.89447	52	1.53649	87	2.1495	111	3.21764	187	4.05544	108	2.65387	Obp2	NW_004581702.1	odorant-binding protein 2
100286761	0	0	0	0	0	0	0	0	0	0	0	0	Obp3	NW_004581702.1	odorant-binding protein 3
100286762	56	1.96584	50	1.61518	100	2.70112	88	2.78883	125	2.96368	98	2.63274	Obp4	NW_004582009.1	odorant-binding protein 4, transcript variant X1
100286763	0	0	0	0	0	0	1	0.032362	1	0.0242112	1	0.0274332	Obp5	NW_004582009.1	odorant-binding protein 5
100286764	6	0.188198	5	0.14432	8	0.19308	14	0.396434	10	0.211848	8	0.192033	Obp6	NW_004582009.1	odorant-binding protein 6, transcript variant X1
100286765	3	0.0997974	3	0.0918355	1	0.0255965	1	0.0300315	1	0.0224677	0	0	Obp7	NW_004581688.1	odorant-binding protein 7
100286767	10	0.201841	17	0.315755	13	0.2019	21	0.382656	9	0.122691	16	0.247144	LOC100286767	NW_004582027.1	32 kDa apolipoprotein
100286768	326	13.386	338	12.7715	408	12.8907	313	11.6027	470	13.0345	493	15.4918	Cmc1	NW_004582024.1	Cmc1 protein
100286769	841	3.53175	805	3.11086	845	2.73045	2012	7.62783	1799	5.10253	1353	4.34823	Ldlr	NW_004581716.1	low density lipoprotein receptor, transcript variant X1
100286770	926	15.9774	1015	16.1158	1190	15.7988	1052	16.3866	1524	17.7599	1437	18.9745	Tm	NW_004582026.1	Tm protein, transcript variant X2
100286771	1939	17.9222	2090	17.7767	2360	16.7845	2143	17.882	3090	19.2901	2851	20.1666	LOC100286771	NW_004582031.1	uncharacterized LOC100286771, transcript variant X1
100286798	28	0.331071	13	0.141448	19	0.172862	6	0.0640463	8	0.0638873	18	0.162876	P450	NW_004582023.1	cytochrome P450
100301493	12042	95.1627	14666	106.653	18828	114.487	15758	112.421	21600	115.288	17332	104.818	Aqp	NW_004582010.1	aquaporin
100301494	45	0.475881	38	0.369795	59	0.480088	29	0.276862	35	0.249985	26	0.210417	K5	NW_004582024.1	putative neuropeptide precursor protein
100301495	0	0	1	0.0199614	0	0	0	0	0	0	0	0	fmxg11J9	NW_004582029.1	odorant binding protein LOC100301495
100301497	0	0	0	0	0	0	0	0	3	0.0805936	0	0	fmxg9M19	NW_004582027.1	odorant binding protein LOC100301497
100301498	0	0	0	0	0	0	0	0	1	0.0366074	1	0.041479	H2a-l2	NW_004610305.1	histone H2A-like protein 2
100301499	58	2.86831	67	3.04904	44	1.6743	69	3.08053	89	2.97268	751	28.4222	H2ax-l	NW_004581710.1	histone H2AX-like protein
100301500	82	4.64257	75	3.90748	78	3.39799	56	2.86228	92	3.51798	126	5.45929	H2b-l	NW_004596855.1	histone H2B-like protein
100301501	1239	80.7153	1140	68.3409	1128	56.5427	980	57.6355	1318	57.9911	1004	50.054	H4-l	NW_004617749.1	histone H4-like protein
100301502	361	9.02518	358	8.23612	428	8.23333	767	17.311	1007	17.0035	807	15.4398	Rrp40	NW_004581700.1	exosome complex exonuclease Rrp40
100301503	185	4.26327	240	5.08948	300	5.31955	260	5.40908	297	4.62262	301	5.30833	Rybp	NW_004581696.1	ring and YY1 binding protein
100301504	71	0.300521	64	0.24928	110	0.358255	47	0.179595	89	0.25443	39	0.126329	Syti	NW_004582013.1	synaptotagmin I, transcript variant X6
100301505	104	1.46591	156	2.02344	116	1.2581	141	1.79421	273	2.59895	145	1.56409	LOC100301505	NW_004582035.1	carboxypeptidase B-like
100301506	0	0	1	0.0142668	1	0.0119294	1	0.0139964	3	0.0314137	3	0.0355941	LOC100301506	NW_004581746.1	male reproductive organ serine protease 1
100301507	1	0.0140563	1	0.0129349	5	0.0540784	1	0.0126897	0	0	2	0.021514	LOC100301507	NW_004582018.1	male reproductive organ serine protease 2, transcript variant X1
100301509	1393	13.9543	1567	14.445	1931	14.8841	1520	13.7461	2152	14.56	2124	16.2829	Parn	NW_004581682.1	poly(A)-specific ribonuclease
100301511	4	0.102395	2	0.0471129	3	0.0590912	5	0.115549	4	0.0691576	3	0.0587707	LOC100301511	NW_004581728.1	uncharacterized LOC100301511, transcript variant X1
100301978	554	22.8403	621	23.56	728	23.0944	616	22.9273	894	24.8938	872	27.5125	LOC100301978	NW_004582031.1	putative cold-induced protein
100302033	1311	21.2493	1468	21.8957	1636	20.4037	1702	24.9046	2238	24.4998	1860	23.0715	Ccnl1	NW_004581811.1	cyclin L1
100302034	190	1.07392	231	1.2015	224	0.974205	221	1.12769	248	0.946743	280	1.21115	Tau	NW_004582018.1	tau-like protein, transcript variant X1
100302035	7537	37.5656	7023	32.2111	8917	34.1975	7652	34.4307	8086	27.2199	8608	32.8333	LOC100302035	NW_004581691.1	pumilio, transcript variant X1
100302091	0	0	1	0.0123539	3	0.0309897	1	0.0121197	2	0.0181344	1	0.0102739	Or-60	NW_004581705.1	olfactory receptor 60, transcript variant X1
100302108	1372	57.976	1394	54.2061	1569	51.0153	1479	56.4211	2145	61.2185	1656	53.5519	LOC100302108	NW_004582033.1	uncharacterized LOC100302108, transcript variant X1
100302574	9	0.152823	9	0.14063	14	0.182918	18	0.275929	24	0.275244	15	0.19492	Or-8	NW_004582014.1	olfactory receptor 8
100302575	6	0.0904021	13	0.180244	11	0.127527	12	0.163225	8	0.0814101	14	0.161427	Or-17	NW_004581723.1	olfactory receptor 17, transcript variant X1
100302602	19	0.163291	17	0.134446	26	0.171935	31	0.240519	43	0.249596	52	0.342005	LOC100302602	NW_004581686.1	transcription factor AP-2
100302603	1541	14.9221	1506	13.4197	1797	13.3893	1463	12.7894	2273	14.8658	1716	12.7164	LOC100302603	NW_004582024.1	enhancer of split mbeta-2
100302604	6433	127.564	6448	117.661	7720	117.792	6312	112.996	8864	118.715	7349	111.523	E(spl)mbeta	NW_004582024.1	enhancer of split mbeta
100302605	140	2.31158	160	2.43104	178	2.26144	137	2.04212	191	2.12998	225	2.84305	LOC100302605	NW_004582024.1	enhancer of split mgamma
100302606	0	0	0	0	1	0.0388076	0	0	0	0	1	0.0385971	Fmxg18c17	NW_004581680.1	odorant binding protein fmxg18C17
100302607	1496	9.57393	1676	9.87015	1666	8.20383	1285	7.42405	1465	6.33224	1585	7.76263	Gal	NW_004581719.1	beta-galactosidase, transcript variant X14
100302609	1099	54.3494	1188	54.0636	1326	50.4573	1290	57.5925	1682	56.1803	1729	65.4354	Iap2	NW_004581754.1	inhibition of apoptosis protein 2
100302610	262	1.22985	307	1.32611	314	1.13413	342	1.44929	383	1.21426	396	1.42255	LOC100302610	NW_004581681.1	prospero, transcript variant X2
100302612	1	0.0204275	1	0.0187978	2	0.0314361	1	0.0184415	0	0	0	0	CPFL4	NW_004582029.1	cuticular protein CPFL family 4
100302613	0	0	0	0	0	0	1	0.0227376	0	0	0	0	CPFL3	NW_004582029.1	cuticular protein CPFL family 3
100302614	0	0	0	0	0	0	0	0	0	0	0	0	CPFL2	NW_004582029.1	cuticular protein CPFL family 2
100302615	13	0.277262	8	0.15701	6	0.0984647	25	0.481355	21	0.302501	16	0.261148	CPFL1	NW_004582034.1	cuticular protein CPFL family 1
100302616	4080	45.2168	4106	41.8745	4768	40.6592	3992	39.9401	5227	39.1249	4912	41.66	DnaJ-1	NW_004582012.1	DnaJ (Hsp40) homolog 1
100302617	1177	18.7926	1391	20.4376	1533	18.8337	1530	22.0537	2092	22.5597	1760	21.5052	DnaJ-3	NW_004582020.1	DnaJ (Hsp40) homolog 3
100302618	3504	25.628	3895	26.215	4585	25.8032	4160	27.4678	5765	28.4781	4828	27.0233	DnaJ-4	NW_004581719.1	DnaJ (Hsp40) homolog 4, transcript variant X4
100302619	1972	20.9523	2191	21.4219	2673	21.8528	2202	21.1213	2968	21.2985	2682	21.8074	DnaJ-6	NW_004582052.1	DnaJ (Hsp40) homolog 6
100302620	685	6.61735	683	6.07163	897	6.66759	808	7.04667	1181	7.70556	1093	8.08043	DnaJ-7	NW_004582010.1	DnaJ (Hsp40) homolog 7, transcript variant X1
100302621	812	13.9276	871	13.7477	1046	13.805	1051	16.2743	1214	14.0637	1319	17.3136	DnaJ-8	NW_004582019.1	DnaJ (Hsp40) homolog 8
100302622	1126	18.2072	1335	19.8644	1435	17.8541	1385	20.2178	1987	21.7002	1798	22.2492	DnaJ-10	NW_004581726.1	DnaJ (Hsp40) homolog 10, transcript variant X1
100302623	435	7.56982	462	7.39826	516	6.90922	435	6.83384	647	7.60434	682	9.08242	DnaJ-11	NW_004582011.1	DnaJ (Hsp40) homolog 11, transcript variant X1
100302627	2339	23.3045	3090	28.3308	3815	29.2474	2914	26.2106	3785	25.4704	3792	28.9133	Stat	NW_004581684.1	signal transducer and activator of transcription
100302628	7	0.652651	3	0.257392	10	0.717407	10	0.841709	5	0.314857	17	1.21298	LOC100302628	NW_004582015.1	cold-related protein
100302629	0	0	0	0	0	0	0	0	2	0.01217	0	0	LOC100302629	NW_004581692.1	ecdysone oxidase, transcript variant X1
100302733	7658	52.5851	10345	65.3686	12931	68.3223	10727	66.4974	11436	53.0374	11528	60.579	LOC100302733	NW_004582017.1	sarco/endoplasmic reticulum calcium ATPase
100306947	244	0.623902	299	0.703541	371	0.729934	175	0.403965	249	0.430018	200	0.391361	LOC100306947	NW_004582010.1	cacophony, transcript variant X13
100307004	924	3.57455	1192	4.24343	1543	4.59302	915	3.19558	1294	3.38099	1168	3.4579	CAP	NW_004581705.1	c-Cbl-associated protein, transcript variant A
100307005	81	1.37196	91	1.41837	93	1.21206	75	1.14683	95	1.08678	87	1.12771	BGRP4	NW_004582025.1	beta-1,3-glucan recognition protein 4
100307006	227	1.28556	275	1.43314	312	1.35958	230	1.17591	381	1.45731	298	1.29152	Y-e	NW_004581741.1	yellow-e, transcript variant X1
100307007	9511	64.6971	10249	64.1551	12302	64.3898	11120	68.2877	16065	73.8075	12687	66.0447	Hp1b-l	NW_004582011.1	heterochromatin protein 1beta-like protein, transcript variant X2
100307008	125	0.920201	169	1.14486	114	0.645744	181	1.2029	223	1.10876	1517	8.54632	Jheh-lp1	NW_004582029.1	juvenile hormone epoxide hydrolase-like protein 1
100307009	2	0.0227481	3	0.0313998	1	0.00875181	1	0.0102682	5	0.0384101	2	0.0174087	Jheh-lp2	NW_004581687.1	juvenile hormone epoxide hydrolase-like protein 2, transcript variant X1
100307010	479	3.74025	530	3.80831	599	3.59894	551	3.88415	758	3.99756	578	3.45393	Jheh-lp3	NW_004582036.1	juvenile hormone epoxide hydrolase-like protein 3, transcript variant X1
100307011	6	0.084866	4	0.0520635	9	0.0979508	5	0.0638457	13	0.12419	4	0.0432975	Jheh-lp4	NW_004581696.1	juvenile hormone epoxide hydrolase-like protein 4
100307012	0	0	0	0	0	0	0	0	1	0.0213828	0	0	LOC100307012	NW_004582029.1	odorant binding protein LOC100307012
100307014	1	0.0164845	0	0	1	0.0126841	2	0.0297636	1	0.0111336	1	0.0126153	Or49	NW_004582036.1	olfactory receptor-like
100307015	0	0	0	0	0	0	1	0.0122737	0	0	0	0	Galpha73b	NW_004582034.1	G protein alpha subunit 73B-like protein
100307016	1	0.0173721	2	0.0319724	1	0.0133671	1	0.0156831	0	0	0	0	Or-57	NW_004582011.1	olfactory receptor 57
100310832	1450	46.1218	1573	46.0424	1740	42.5864	1643	47.1797	2101	45.1362	1628	39.629	Ibm1	NW_004581694.1	IAP-binding motif 1
100313490	788	9.35539	852	9.30821	1004	9.17175	918	9.83914	1360	10.9052	1469	13.3468	Aly	NW_004582008.1	aly protein
100313491	2	0.00888737	0	0	2	0.00683842	1	0.00401164	2	0.00600253	5	0.0170033	St1	NW_004581746.1	sugar transporter protein, transcript variant X3
100313492	0	0	0	0	0	0	1	0.00690081	1	0.00516276	0	0	Ugt3	NW_004582022.1	UDP-glucosyltransferase protein 3, transcript variant X1
100313493	2468	21.8385	2832	23.0602	3482	23.7077	3020	24.1248	4432	26.4874	3696	25.0283	Vps4	NW_004581737.1	vacuolar protein sorting 4, transcript variant X2
100313494	3	0.0918317	1	0.0281684	2	0.0471069	2	0.0552688	3	0.0620231	8	0.187405	CPG16	NW_004581713.1	cuticular protein glycine-rich 16
100313947	9050	49.0389	10320	51.4592	11700	48.7822	10915	53.3943	14210	52.0052	11770	48.8078	LOC100313947	NW_004581719.1	integrin beta subunit 1, transcript variant X4
100313953	8	0.0767721	9	0.079478	5	0.0369204	3	0.0259904	3	0.0194444	3	0.0220321	LOC100313953	NW_004582012.1	integrin beta subunit 2
100316860	572	9.49847	645	9.85618	760	9.71079	677	10.1491	1037	11.6305	974	12.3776	LOC100316860	NW_004581767.1	cyclin dependent kinase 4
100316861	278	5.9416	329	6.47062	372	6.11765	325	6.27078	493	7.1165	433	7.08219	LOC100316861	NW_004581685.1	cyclin dependent kinase 5
100316862	965	10.074	1104	10.6056	1299	10.4343	1215	11.4506	1690	11.9157	1414	11.2965	cdk8	NW_004582029.1	cyclin dependent kinase 8
100322874	0	0	0	0	0	0	0	0	0	0	0	0	torso	NW_004613838.1	tyrosine-protein kinase receptor torso
100327241	147	0.962266	95	0.572259	84	0.423097	325	1.92061	373	1.6491	247	1.23736	LOC100327241	NW_004581717.1	uncharacterized LOC100327241, transcript variant X1
100328579	2230	9.83416	2588	10.5024	2706	9.18213	2469	9.82953	3622	10.788	2958	9.98278	BLOS2	NW_004582030.1	biogenesis of lysosome-related organelles complex 1 subunit 2, transcript variant X5
100328580	5176	72.5047	5172	66.6686	6324	68.1627	6470	81.8192	7758	73.3977	7178	76.9478	FNSI	NW_004582010.1	flavone synthase I
100328603	5	0.0265275	5	0.0244112	5	0.0204117	1	0.00478968	5	0.0179167	68	0.276094	TAR2	NW_004582032.1	tyramine receptor, transcript variant X1
100328604	841	9.7068	1265	13.4357	1608	14.2807	789	8.22122	1113	8.67633	1010	8.92117	SCRB3	NW_004582013.1	scavenger receptor class B member 3
100328605	1347	9.75359	1436	9.56847	1579	8.79755	1153	7.53712	1732	8.47043	1421	7.87429	SCRB4	NW_004582013.1	scavenger receptor class B member 4
100328606	1995	31.4579	2201	31.9373	2495	30.2719	2391	34.0365	3384	36.0394	2965	35.7793	Rad23	NW_004581719.1	nuclear excision repair protein rad23
100329145	21	0.219565	25	0.240533	20	0.1609	16	0.151023	23	0.162417	15	0.12002	LOC100329145	NW_004582021.1	gamma-glutamyltransferase, transcript variant X1
100329146	611	10.6417	799	12.8058	979	13.12	849	13.3492	1218	14.3277	1120	14.9282	LOC100329146	NW_004582019.1	isocitrate dehydrogenase
100329147	1427	27.0816	1534	26.7896	1744	25.4671	1599	27.3954	2108	27.0197	1980	28.7565	adk2	NW_004582027.1	adenylate kinase 2, transcript variant X1
100329149	58120	1004.52	61871	984.034	76780	1021.09	66480	1037.29	86004	1003.95	70286	929.654	LOC100329149	NW_004582014.1	aliphatic nitrilase
100329150	0	0	0	0	1	0.00847668	0	0	2	0.0148811	0	0	cce-1	NW_004581732.1	carboxyl/cholinesterase 1
100329152	8	0.0835577	4	0.0384457	6	0.0482204	3	0.0282876	16	0.11287	3	0.0239794	cce-3	NW_004581709.1	carboxyl/cholinesterase 3
100329153	58	0.36725	80	0.466139	93	0.453106	46	0.262949	127	0.543124	234	1.13389	PLCb1	NW_004581768.1	phospholipase C beta 1
100329154	290	1.99471	259	1.63935	349	1.8471	356	2.2106	379	1.76069	427	2.24766	PLCb4	NW_004581743.1	phospholipase C beta 4
100329155	604	2.65496	838	3.38966	833	2.81741	637	2.52778	1114	3.30725	753	2.53301	PLCg	NW_004582015.1	phospholipase C gamma, transcript variant X2
100329156	198	2.06593	186	1.78589	165	1.3247	206	1.94042	204	1.43761	128	1.02207	st4	NW_004581683.1	sugar transporter 4, transcript variant X1
100329157	1	0.0205307	1	0.0188928	1	0.0157975	3	0.0556038	0	0	1	0.0157118	CTL19	NW_004581683.1	C-type lectin 19
100329158	64	0.844144	58	0.703973	95	0.964147	46	0.547739	65	0.579043	66	0.666195	CTL4	NW_004582012.1	C-type lectin 4, transcript variant X1
100337635	1	0.0462993	0	0	0	0	1	0.0417978	1	0.0312706	0	0	ETH	NW_004582034.1	ecdysis triggering hormone
100359364	209	1.81075	210	1.67426	291	1.93993	213	1.66598	274	1.60333	307	2.0355	FDL	NW_004581685.1	fused lobes
100359389	131	2.59515	187	3.40898	226	3.44495	162	2.89725	307	4.10763	236	3.57787	LOC100359389	NW_004582008.1	adipose triglyceride lipase brummer
100379150	2621	10.76	2659	10.0451	3477	10.9833	3197	11.8486	4868	13.4976	4031	12.6643	zen	NW_004582018.1	zerknullt, transcript variant X1
100379185	3068	35.5927	3418	36.4895	4040	36.0636	3246	33.9964	4685	36.7093	3801	33.7461	cact	NW_004581774.1	cactus
100379186	6534	33.0858	7440	34.6678	8466	32.9855	7702	35.2083	8676	29.6717	7887	30.5629	COPA	NW_004582032.1	coatomer protein complex subunit alpha
100379187	6764	30.7977	7913	33.1549	8779	30.7569	7909	32.5099	9419	28.9655	8519	29.6841	COPB2	NW_004581721.1	coatomer protein complex subunit beta 2, transcript variant X2
100379188	3444	37.1554	3959	39.3038	4712	39.1153	4248	41.3735	5850	42.6261	4621	38.1518	COPB	NW_004581753.1	coatomer protein complex subunit beta
100379189	2564	30.9836	2857	31.7698	3126	29.066	3107	33.8948	4181	34.1236	3444	31.8491	COPD	NW_004581692.1	coatomer protein complex subunit delta
100379190	2773	48.6302	3024	48.801	3311	44.6784	3113	49.2849	4017	47.5794	3381	45.3755	COPE	NW_004581735.1	coatomer protein complex subunit epsilon
100379191	1487	20.5186	1790	22.729	2107	22.3709	1875	23.357	2836	26.4304	2363	24.9529	RGPC	NW_004582027.1	ras-related GTP-binding protein, transcript variant X1
100379192	415	5.65731	436	5.46939	487	5.10827	660	8.12241	770	7.08946	629	6.56195	RPA43_N	NW_004581824.1	RPA43_N protein
100379193	7706	352.765	7721	325.253	9012	317.439	10591	437.696	16542	511.452	11198	392.299	CPH43	NW_004582026.1	cuticular protein hypothetical 43
100379195	105	1.1983	62	0.651116	116	1.01863	67	0.690286	60	0.462474	52	0.45415	Or-59	NW_004581703.1	olfactory receptor 59, transcript variant X3
100379196	0	0	0	0	0	0	0	0	1	0.0117633	0	0	Or-55	NW_004582017.1	olfactory receptor 55, transcript variant X1
100379305	173	2.57604	181	2.48014	97	1.11138	185	2.4869	135	1.35769	99	1.12814	Or-49	NW_004581685.1	olfactory receptor 49, transcript variant X1
100379309	0	0	0	0	0	0	0	0	0	0	1	0.00947298	Or-53	NW_004582022.1	olfactory receptor 53, transcript variant X1
100379311	0	0	1	0.015509	0	0	0	0	0	0	0	0	Or-56	NW_004581696.1	olfactory receptor 56
100379315	0	0	0	0	3	0.031279	0	0	0	0	0	0	Or-63	NW_004581729.1	olfactory receptor 63, transcript variant X2
100379316	5	0.0990517	3	0.0546895	5	0.0762158	6	0.107306	5	0.0668995	4	0.0606419	Or-64	NW_004582021.1	olfactory receptor 64
100379317	348	2.58525	350	2.39267	438	2.50369	321	2.15282	382	1.91667	408	2.31955	Or-65	NW_004582021.1	olfactory receptor 65, transcript variant X1
100379321	709	6.39056	730	6.0549	914	6.33902	801	6.51785	1201	7.31133	1665	11.4849	Cdk7	NW_004582014.1	cyclin dependent kinase 7, transcript variant X1
100379322	569	9.66178	731	11.4223	797	10.4133	722	11.0678	942	10.8033	778	10.1099	Cdk9	NW_004581752.1	cyclin dependent kinase 9
100379324	0	0	8	0.0858959	4	0.0359115	2	0.0210669	3	0.0236414	2	0.0178584	Amy	NW_004581707.1	alpha-amylase
100379325	2	0.0111739	1	0.00514124	0	0	1	0.00504378	0	0	2	0.0085512	Ser2	NW_004581708.1	sericin 2, transcript variant 2
100379326	1	0.0202848	0	0	1	0.0156083	1	0.0183126	0	0	3	0.0465708	CPR92	NW_004582025.1	cuticular protein RR-2 motif 92
100379327	0	0	0	0	0	0	0	0	0	0	0	0	CPR124	NW_004582025.1	cuticular protein RR-2 motif 124
100379328	9	0.276327	18	0.508563	18	0.425243	5	0.13859	7	0.145158	2	0.0469929	CPT4	NW_004581719.1	cuticular protein tweedle motif 4
100379330	28	0.262505	37	0.319207	29	0.2092	32	0.270838	33	0.208956	46	0.330034	CPT1	NW_004582015.1	cuticular protein tweedle motif 1, transcript variant X1
100379331	8	0.0924407	9	0.0956989	3	0.0266734	8	0.0834531	5	0.0390215	3	0.0265287	CPR148	NW_004581717.1	cuticular protein RR-3 motif 148
100379332	0	0	1	0.0368912	0	0	0	0	0	0	0	0	CPR147	NW_004582025.1	cuticular protein RR-3 motif 147
100379335	169	1.62642	118	1.04501	167	1.23664	140	1.21633	173	1.12448	157	1.15629	CPR143	NW_004581701.1	cuticular protein RR-2 motif 143
100379338	1	0.0123709	2	0.0227679	2	0.0190377	1	0.0111681	0	0	1	0.00946722	CPR140	NW_004581758.1	cuticular protein RR-2 motif 140, transcript variant X3
100379339	5	0.214403	9	0.355136	6	0.197968	11	0.425827	6	0.173769	6	0.196894	CPR139	NW_004581758.1	cuticular protein RR-2 motif 139
100379340	0	0	0	0	0	0	0	0	1	0.0192535	1	0.0218158	CPR138	NW_004582585.1	cuticular protein RR-2 motif 138, transcript variant X1
100379342	14	0.47905	15	0.472319	25	0.658227	31	0.957621	36	0.831986	25	0.654656	CPR136	NW_004581778.1	cuticular protein RR-2 motif 136
100379343	4	0.102266	1	0.0235268	0	0	1	0.0230808	1	0.0172676	0	0	CPR135	NW_004581778.1	cuticular protein RR-2 motif 135
100379344	0	0	0	0	0	0	0	0	0	0	0	0	CPR134	NW_004582088.1	cuticular protein RR-2 motif 134
100379346	4	0.174842	6	0.24134	11	0.369966	1	0.0394608	3	0.0885663	3	0.100353	CPR133	NW_004582036.1	cuticular protein RR-2 motif 133
100379347	0	0	0	0	0	0	0	0	0	0	0	0	CPR132	NW_004581692.1	cuticular protein RR-2 motif 132, transcript variant X1
100379348	54	0.600422	47	0.480897	65	0.556108	92	0.923485	108	0.81105	102	0.867928	CPR131	NW_004581701.1	cuticular protein RR-2 motif 131, transcript variant X3
100379349	47	0.430119	34	0.286326	43	0.30279	51	0.421347	35	0.216331	46	0.322158	CPR130	NW_004582025.1	cuticular protein RR-2 motif 130, transcript variant X4
100379350	0	0	0	0	0	0	0	0	0	0	2	0.023532	CPR129	NW_004582025.1	cuticular protein RR-2 motif 129, transcript variant X1
100379351	0	0	0	0	0	0	0	0	0	0	0	0	CPR128	NW_004582025.1	cuticular protein RR-2 motif 128
100379352	0	0	1	0.0190467	0	0	0	0	1	0.0139794	0	0	CPR127	NW_004582025.1	cuticular protein RR-2 motif 127
100379353	0	0	0	0	0	0	0	0	0	0	0	0	CPR126	NW_004582025.1	cuticular protein RR-2 motif 126
100379354	0	0	0	0	0	0	0	0	0	0	0	0	CPR125	NW_004582025.1	cuticular protein RR-2 motif 125
100379356	0	0	0	0	0	0	2	0.0360142	2	0.0269436	0	0	CPR123	NW_004582025.1	cuticular protein RR-2 motif 123
100379357	0	0	1	0.0519551	0	0	0	0	0	0	0	0	CPR121	NW_004582025.1	cuticular protein RR-2 motif 121
100379358	0	0	0	0	0	0	0	0	0	0	0	0	CPR120	NW_004582025.1	cuticular protein RR-2 motif 120
100379359	0	0	0	0	0	0	0	0	0	0	0	0	CPR119	NW_004582025.1	cuticular protein RR-2 motif 119
100379360	0	0	0	0	0	0	0	0	0	0	0	0	CPR118	NW_004582025.1	cuticular protein RR-2 motif 118
100379361	0	0	0	0	0	0	0	0	0	0	0	0	CPR117	NW_004582025.1	cuticular protein RR-2 motif 117
100379362	0	0	0	0	0	0	0	0	0	0	0	0	CPR116	NW_004582025.1	cuticular protein RR-2 motif 116
100379363	0	0	0	0	0	0	0	0	1	0.044862	0	0	CPR115	NW_004582025.1	cuticular protein RR-2 motif 115
100379364	0	0	0	0	0	0	0	0	0	0	0	0	CPR114	NW_004582025.1	cuticular protein RR-2 motif 114
100379365	0	0	0	0	0	0	2	0.0799532	0	0	0	0	CPR113	NW_004582025.1	cuticular protein RR-2 motif 113, transcript variant X1
100379366	0	0	0	0	0	0	0	0	0	0	0	0	CPR112	NW_004582025.1	cuticular protein RR-2 motif 112, transcript variant X1
100379367	0	0	0	0	0	0	0	0	0	0	0	0	CPR111	NW_004582025.1	cuticular protein RR-2 motif 111
100379368	0	0	0	0	0	0	0	0	0	0	0	0	CPR110	NW_004582025.1	cuticular protein RR-2 motif 110
100379369	0	0	0	0	0	0	0	0	0	0	1	0.0238203	CPR109	NW_004582025.1	cuticular protein RR-2 motif 109
100379370	0	0	0	0	0	0	0	0	0	0	0	0	CPR108	NW_004582025.1	cuticular protein RR-2 motif 108
100379371	0	0	0	0	0	0	0	0	1	0.0255638	0	0	CPR107	NW_004582025.1	cuticular protein RR-2 motif 107
100379372	2	0.122075	1	0.0561676	0	0	0	0	0	0	0	0	CPR106	NW_004582025.1	cuticular protein RR-2 motif 106
100379373	0	0	0	0	0	0	0	0	0	0	0	0	CPR105	NW_004582025.1	cuticular protein RR-2 motif 105
100379374	0	0	0	0	0	0	2	0.0548558	0	0	0	0	CPR102	NW_004582025.1	cuticular protein RR-2 motif 102
100379376	3	0.0900683	3	0.0828825	5	0.115506	1	0.0271038	3	0.0608321	3	0.0689275	CPR100	NW_004582025.1	cuticular protein RR-2 motif 100
100379377	0	0	0	0	0	0	0	0	0	0	0	0	CPR98	NW_004582025.1	cuticular protein RR-2 motif 98
100379379	0	0	0	0	0	0	0	0	0	0	1	0.0284883	CPR97	NW_004582025.1	cuticular protein RR-2 motif 97
100379381	19	0.453266	20	0.439057	20	0.367124	18	0.38766	36	0.580047	25	0.456415	CPR94	NW_004582025.1	cuticular protein RR-2 motif 94
100379383	17	0.609404	24	0.791696	44	1.21365	20	0.64724	31	0.750549	10	0.274332	CPR91	NW_004582025.1	cuticular protein RR-2 motif 91
100379384	0	0	0	0	0	0	1	0.0126025	0	0	0	0	CPR90	NW_004582025.1	cuticular protein RR-2 motif 90, transcript variant X1
100379385	0	0	0	0	0	0	0	0	0	0	0	0	CPR89	NW_004582025.1	cuticular protein RR-2 motif 89
100379386	0	0	0	0	0	0	0	0	0	0	0	0	CPR88	NW_004582025.1	cuticular protein RR-2 motif 88
100379387	0	0	1	0.0290432	0	0	0	0	1	0.0213164	0	0	CPR87	NW_004582025.1	cuticular protein RR-2 motif 87
100379388	0	0	0	0	0	0	0	0	0	0	0	0	CPR86	NW_004582025.1	cuticular protein RR-2 motif 86
100379389	2	0.0700876	2	0.0644959	2	0.0539292	6	0.18982	6	0.142011	0	0	CPR85	NW_004582025.1	cuticular protein RR-2 motif 85, transcript variant X1
100379390	0	0	1	0.0260499	0	0	2	0.0511121	0	0	0	0	CPR84	NW_004582025.1	cuticular protein RR-2 motif 84
100379391	0	0	0	0	0	0	0	0	0	0	0	0	CPR82	NW_004582025.1	cuticular protein RR-2 motif 82
100379392	9	0.297445	7	0.212889	10	0.2543	7	0.208853	6	0.13393	6	0.151753	CPR81	NW_004582025.1	cuticular protein RR-2 motif 81
100379394	3	0.0440898	9	0.121717	13	0.147009	19	0.252087	17	0.168743	13	0.146211	CPR79	NW_004582025.1	cuticular protein RR-2 motif 79
100379395	29	0.725014	17	0.391101	34	0.654049	26	0.586815	29	0.489675	29	0.554839	CPR78	NW_004581710.1	cuticular protein RR-2 motif 78
100379396	0	0	0	0	0	0	0	0	0	0	0	0	CPR77	NW_004582014.1	cuticular protein RR-2 motif 77
100379397	3	0.0521164	6	0.0959171	4	0.0534683	4	0.0627325	5	0.0586657	46	0.61155	CPR76	NW_004582014.1	cuticular protein RR-2 motif 76, transcript variant X1
100379398	4	0.129461	2	0.0595663	5	0.124518	2	0.0584371	7	0.153017	16	0.396296	CPR75	NW_004581765.1	cuticular protein RR-2 motif 75
100379399	6	0.101882	2	0.0312512	1	0.0130656	3	0.0459881	9	0.103216	6	0.0779681	CPR74	NW_004581682.1	cuticular protein RR-2 motif 74, transcript variant X1
100379400	25	0.664229	25	0.611236	29	0.592869	24	0.575663	33	0.592179	14	0.28466	CPR73	NW_004582022.1	cuticular protein RR-2 motif 73
100379401	9	0.160887	10	0.164502	12	0.16506	9	0.145245	5	0.0603684	6	0.0820825	CPR72	NW_004582022.1	cuticular protein RR-2 motif 72, transcript variant X1
100379402	0	0	0	0	0	0	0	0	1	0.0197807	0	0	CPR70	NW_004582022.1	cuticular protein RR-2 motif 70
100379403	1	0.0186472	0	0	2	0.0286963	1	0.0168342	0	0	1	0.0142703	CPR68	NW_004582022.1	cuticular protein RR-2 motif 68
100379404	0	0	3	0.0851464	0	0	0	0	0	0	0	0	CPR67	NW_004582022.1	cuticular protein RR-2 motif 67
100379406	0	0	0	0	0	0	0	0	1	0.0307798	0	0	CPR65	NW_004582020.1	cuticular protein RR-2 motif 65
100379407	0	0	1	0.0396267	0	0	0	0	0	0	0	0	CPR64	NW_004582020.1	cuticular protein RR-2 motif 64
100379408	0	0	0	0	0	0	0	0	2	0.0412865	0	0	CPR63	NW_004582020.1	cuticular protein RR-2 motif 63
100379409	0	0	0	0	0	0	0	0	0	0	0	0	CPR62	NW_004582020.1	cuticular protein RR-2 motif 62
100379410	0	0	0	0	0	0	0	0	0	0	0	0	CPR61	NW_004582020.1	cuticular protein RR-2 motif 61
100379411	0	0	0	0	0	0	0	0	0	0	0	0	CPR60	NW_004582020.1	cuticular protein RR-2 motif 60
100379412	0	0	0	0	0	0	3	0.0744895	3	0.0557285	0	0	CPR59	NW_004582020.1	cuticular protein RR-2 motif 59
100379413	0	0	0	0	0	0	0	0	0	0	0	0	CPR58	NW_004582020.1	cuticular protein RR-2 motif 58
100379414	1	0.0130041	3	0.0358999	0	0	1	0.0117398	4	0.0351319	1	0.00995178	CPR57	NW_004582012.1	cuticular protein RR-1 motif 57, transcript variant X1
100379415	18	0.207285	23	0.243733	24	0.212661	22	0.228716	35	0.272222	62	0.546395	CPR56	NW_004581688.1	cuticular protein RR-1 motif 56, transcript variant X1
100379416	10	0.216689	14	0.279162	16	0.266771	13	0.254307	13	0.190257	17	0.281907	CPR55	NW_004582013.1	cuticular protein RR-1 motif 55
100379417	0	0	0	0	0	0	0	0	1	0.0134586	1	0.0152496	CPR54	NW_004582013.1	cuticular protein RR-1 motif 54
100379418	12	0.254864	5	0.0977211	23	0.37587	8	0.15339	11	0.157791	3	0.0487606	CPR53	NW_004624473.1	cuticular protein RR-1 motif 53, transcript variant X1
100379419	2	0.0792413	2	0.0729194	1	0.0304863	1	0.0357685	5	0.133799	6	0.181926	CPR52	NW_004581778.1	cuticular protein RR-1 motif 52
100379420	45	0.800213	52	0.850918	41	0.560996	37	0.593983	58	0.696598	66	0.898168	CPR51	NW_004581888.1	cuticular protein RR-1 motif 51, transcript variant X1
100379422	1	0.0260582	3	0.0719378	2	0.0401012	5	0.117623	1	0.0175997	1	0.0199418	CPR49	NW_004581681.1	cuticular protein RR-1 motif 49, transcript variant X1
100379423	8	0.178881	2	0.0411525	7	0.120436	2	0.0403724	12	0.181225	12	0.205342	CPR48	NW_004581724.1	cuticular protein RR-1 motif 48
100379424	5	0.0603844	6	0.0666803	6	0.0557557	1	0.0109027	3	0.0244702	4	0.0369688	CPR47	NW_004582025.1	cuticular protein RR-1 motif 47, transcript variant X2
100379425	2	0.055686	1	0.0256217	4	0.0856958	6	0.150816	3	0.0564155	3	0.0639232	CPR44	NW_004582025.1	cuticular protein RR-1 motif 44
100379426	0	0	0	0	2	0.0524815	1	0.0307873	1	0.0230332	0	0	CPR43	NW_004582025.1	cuticular protein RR-1 motif 43
100379427	0	0	2	0.0571109	2	0.0477541	0	0	1	0.0209584	0	0	CPR42	NW_004582025.1	cuticular protein RR-1 motif 42
100379428	0	0	0	0	0	0	0	0	2	0.0403758	0	0	CPR40	NW_004582025.1	cuticular protein RR-1 motif 40
100379429	0	0	0	0	0	0	0	0	0	0	1	0.0202008	CPR39	NW_004582025.1	cuticular protein RR-1 motif 39
100379430	0	0	0	0	0	0	0	0	0	0	0	0	CPR37	NW_004582025.1	cuticular protein RR-1 motif 37, transcript variant X2
100379431	0	0	0	0	0	0	0	0	1	0.00802794	0	0	CPR36	NW_004582025.1	cuticular protein RR-1 motif 36, transcript variant X1
100379433	113	1.51903	92	1.13806	93	0.961952	67	0.813095	59	0.535674	64	0.658397	CPR34	NW_004582025.1	cuticular protein RR-1 motif 34
100379434	0	0	0	0	4	0.0803054	1	0.0235549	0	0	0	0	CPR33	NW_004582025.1	cuticular protein RR-1 motif 33, transcript variant X1
100379435	1	0.0290363	0	0	0	0	0	0	0	0	0	0	CPR32	NW_004582025.1	cuticular protein RR-1 motif 32
100379436	0	0	0	0	0	0	0	0	0	0	0	0	CPR31	NW_004582025.1	cuticular protein RR-1 motif 31
100379437	1	0.0189426	0	0	3	0.0437264	0	0	4	0.0511753	0	0	LOC100379437	NW_004582025.1	cuticular protein RR-1 motif 30
100379438	0	0	0	0	0	0	1	0.0299824	1	0.022431	0	0	CPR29	NW_004582025.1	cuticular protein RR-1 motif 29
100379439	0	0	0	0	0	0	1	0.042377	1	0.0317039	0	0	CPR28	NW_004582025.1	cuticular protein RR-1 motif 28
100379440	3	0.078275	2	0.0480201	2	0.0401527	1	0.0235549	6	0.105734	2	0.0399349	CPR27	NW_004582025.1	cuticular protein RR-1 motif 27, transcript variant X2
100379441	9	0.392551	9	0.361233	8	0.268489	7	0.275633	7	0.206211	3	0.100137	CPR26	NW_004582025.1	cuticular protein RR-1 motif 26
100379442	0	0	0	0	0	0	0	0	0	0	0	0	CPR25	NW_004582025.1	cuticular protein RR-1 motif 25
100379443	0	0	1	0.0537466	4	0.179764	0	0	0	0	0	0	CPR24	NW_004582025.1	cuticular protein RR-1 motif 24
100379444	1	0.0304729	0	0	0	0	5	0.137551	4	0.0823255	2	0.0466406	CPR23	NW_004582025.1	cuticular protein RR-1 motif 23
100379446	2	0.0120483	1	0.00554352	3	0.0139059	0	0	1	0.00406869	0	0	CPR20	NW_004582014.1	cuticular protein RR-1 motif 20, transcript variant X1
100379447	1	0.0346259	1	0.0318634	3	0.0799292	0	0	0	0	0	0	CPR19	NW_004581749.1	cuticular protein RR-1 motif 19
100379448	0	0	1	0.0147274	0	0	1	0.0144482	0	0	0	0	CPR18	NW_004581749.1	cuticular protein RR-1 motif 18, transcript variant X1
100379449	1	0.0247268	2	0.0455081	0	0	2	0.0446454	0	0	0	0	CPR17	NW_004581749.1	cuticular protein RR-1 motif 17
100379450	0	0	0	0	0	0	0	0	0	0	0	0	CPR16	NW_004581749.1	cuticular protein RR-1 motif 16, transcript variant X1
100379451	0	0	0	0	2	0.0246291	0	0	4	0.0432371	0	0	CPR15	NW_004581749.1	cuticular protein RR-1 motif 15
100379452	0	0	1	0.00791194	0	0	0	0	0	0	1	0.0065798	CPR14	NW_004581749.1	cuticular protein RR-1 motif 14
100379453	0	0	0	0	0	0	0	0	0	0	0	0	CPR13	NW_004581749.1	cuticular protein RR-1 motif 13
100379454	0	0	1	0.00964115	0	0	0	0	0	0	0	0	CPR12	NW_004581749.1	cuticular protein RR-1 motif 12
100379455	0	0	0	0	1	0.0176717	0	0	0	0	1	0.0175759	CPR11	NW_004581749.1	cuticular protein RR-1 motif 11, transcript variant X1
100379456	0	0	0	0	2	0.0266204	2	0.0312328	3	0.0350496	0	0	CPR10	NW_004582009.1	cuticular protein RR-1 motif 10
100379457	4	0.116311	5	0.13379	8	0.178993	3	0.0787522	2	0.0392783	3	0.0667581	CPR9	NW_004582028.1	cuticular protein RR-1 motif 9
100379458	17	0.535708	5	0.144991	12	0.290967	3	0.0853454	3	0.0638501	5	0.120579	CPR8	NW_004582028.1	cuticular protein RR-1 motif 8
100379459	0	0	0	0	0	0	0	0	0	0	0	0	CPR7	NW_004582028.1	cuticular protein RR-1 motif 7
100379460	19	0.305283	25	0.369641	21	0.259628	13	0.188569	41	0.444932	21	0.258219	CPR6	NW_004581708.1	cuticular protein RR-1 motif 6, transcript variant X1
100379461	0	0	0	0	1	0.0307259	0	0	0	0	0	0	CPR5	NW_004582021.1	cuticular protein RR-1 motif 5
100379462	3	0.107542	1	0.0329873	2	0.0551657	3	0.097086	6	0.145267	4	0.109733	CPR3	NW_004581707.1	cuticular protein RR-1 motif 3
100379463	0	0	1	0.0201767	0	0	2	0.0395885	0	0	0	0	CPH34	NW_004582543.1	cuticular protein hypothetical 34
100379464	0	0	0	0	2	0.0303385	2	0.0355951	1	0.013315	1	0.0150869	CPH33	NW_004581695.1	cuticular protein hypothetical 33, transcript variant X2
100379465	1	0.0363603	1	0.0334594	2	0.0559552	4	0.131301	7	0.171904	3	0.0834775	CPH32	NW_004581743.1	cuticular protein hypothetical 32
100379466	9	0.219076	18	0.403196	20	0.374598	25	0.549379	16	0.263047	12	0.22354	CPH30	NW_004582011.1	cuticular protein hypothetical 30
100379468	86	0.906161	87	0.843563	88	0.713465	52	0.49464	53	0.377176	50	0.403179	CPH28	NW_004582013.1	cuticular protein hypothetical 28
100379469	1	0.065778	0	0	1	0.0506132	1	0.0593827	0	0	0	0	CPH27	NW_004582023.1	cuticular protein hypothetical 27
100379470	0	0	0	0	0	0	1	0.0371442	0	0	0	0	CPH26	NW_004582543.1	cuticular protein hypothetical 26
100379471	0	0	0	0	0	0	2	0.0474141	0	0	1	0.0200964	CPH25	NW_004582023.1	cuticular protein hypothetical 25
100379472	2	0.06937	0	0	2	0.0533771	0	0	1	0.0234262	0	0	CPH24	NW_004582023.1	cuticular protein hypothetical 24
100379473	2	0.117488	3	0.162172	3	0.135602	2	0.106065	2	0.0793513	2	0.0899112	CPH23	NW_004582023.1	cuticular protein hypothetical 23
100379474	0	0	0	0	1	0.0123145	1	0.0144482	0	0	0	0	CPH22	NW_004582023.1	cuticular protein hypothetical 22
100379475	0	0	0	0	0	0	0	0	0	0	0	0	CPH21	NW_004582023.1	cuticular protein hypothetical 21
100379476	0	0	0	0	0	0	0	0	0	0	0	0	CPH20	NW_004582023.1	cuticular protein hypothetical 20
100379477	0	0	0	0	0	0	0	0	0	0	0	0	CPH19	NW_004582023.1	cuticular protein hypothetical 19
100379478	1	0.042433	1	0.0390477	0	0	0	0	0	0	0	0	CPH18	NW_004582023.1	cuticular protein hypothetical 18
100379479	2	0.0756998	2	0.0696604	2	0.0582476	4	0.13668	4	0.102255	2	0.0579316	CPH17	NW_004582023.1	cuticular protein hypothetical 17
100379480	1	0.0229148	0	0	0	0	0	0	0	0	0	0	CPH16	NW_004582023.1	cuticular protein hypothetical 16
100379481	0	0	0	0	0	0	0	0	0	0	0	0	CPH15	NW_004582023.1	cuticular protein hypothetical 15
100379482	0	0	2	0.0584495	0	0	0	0	0	0	1	0.0243041	CPH14	NW_004582023.1	cuticular protein hypothetical 14
100379483	0	0	0	0	0	0	0	0	0	0	0	0	CPH13	NW_004582023.1	cuticular protein hypothetical 13
100379484	0	0	0	0	0	0	0	0	0	0	0	0	CPH12	NW_004582023.1	cuticular protein hypothetical 12
100379485	0	0	0	0	0	0	0	0	0	0	0	0	CPH11	NW_004582023.1	cuticular protein hypothetical 11
100379486	0	0	0	0	0	0	0	0	0	0	1	0.0308013	CPH10	NW_004582023.1	cuticular protein hypothetical 10
100379487	0	0	0	0	0	0	0	0	0	0	0	0	CPH9	NW_004582023.1	cuticular protein hypothetical 9
100379488	0	0	0	0	0	0	0	0	0	0	0	0	CPH8	NW_004582023.1	cuticular protein hypothetical 8
100379489	0	0	0	0	0	0	0	0	0	0	0	0	CPH7	NW_004582023.1	cuticular protein hypothetical 7
100379490	1	0.0337071	1	0.031018	1	0.0259361	0	0	0	0	0	0	CPH6	NW_004582023.1	cuticular protein hypothetical 6
100379491	7	0.169378	2	0.0445329	8	0.148947	10	0.218443	11	0.179768	7	0.129622	CPH5	NW_004582026.1	cuticular protein hypothetical 5
100379492	7	0.165825	14	0.305191	15	0.273417	13	0.278019	10	0.159997	8	0.145032	CPH4	NW_004582034.1	cuticular protein hypothetical 4
100379493	0	0	1	0.0190855	0	0	0	0	5	0.0700397	0	0	CPH3	NW_004582034.1	cuticular protein hypothetical 3
100379494	4	0.096903	4	0.089172	4	0.0745625	7	0.153093	8	0.130897	6	0.111237	CPH2	NW_004582034.1	cuticular protein hypothetical 2
100379495	2	0.0616856	3	0.0851464	0	0	0	0	1	0.0208312	2	0.0472068	CPH1	NW_004582034.1	cuticular protein hypothetical 1
100379497	0	0	0	0	0	0	0	0	0	0	0	0	CPG28	NW_004582042.1	cuticular protein glycine-rich 28
100379498	0	0	1	0.0331628	0	0	0	0	0	0	0	0	CPG27	NW_004582042.1	cuticular protein glycine-rich 27
100379499	0	0	1	0.0502791	0	0	0	0	0	0	0	0	CPG26	NW_004582042.1	cuticular protein glycine-rich 26
100379500	0	0	2	0.0539793	2	0.0451356	0	0	1	0.0198092	0	0	CPG25	NW_004582042.1	cuticular protein glycine-rich 25, transcript variant X2
100379501	18	0.233625	18	0.214986	14	0.139817	8	0.0937382	14	0.122726	14	0.139058	CPG24	NW_004582036.1	cuticular protein glycine-rich 24
100379502	0	0	0	0	0	0	0	0	0	0	0	0	CPG23	NW_004582029.1	cuticular protein glycine-rich 23
100379503	0	0	0	0	0	0	0	0	0	0	0	0	CPG22	NW_004582029.1	cuticular protein glycine-rich 22
100379504	0	0	0	0	0	0	2	0.0354575	0	0	4	0.0601145	CPG20	NW_004581731.1	cuticular protein glycine-rich 20
100379505	194	8.53491	153	6.19412	207	7.0073	234	9.29378	224	6.65589	208	7.00295	CPG19	NW_004581685.1	cuticular protein glycine-rich 19
100379506	4655	219.524	4971	215.723	8998	326.506	6814	290.097	10207	325.103	8622	311.165	CPG18	NW_004582035.1	cuticular protein glycine-rich 18
100379507	2	0.0905363	8	0.333253	8	0.278654	12	0.490403	8	0.244593	7	0.2425	CPG17	NW_004582035.1	cuticular protein glycine-rich 17
100379508	13	0.457146	10	0.323596	16	0.432927	6	0.190477	9	0.213754	9	0.2422	CPG15	NW_004581733.1	cuticular protein glycine-rich 15
100379509	2	0.0529307	1	0.0243539	2	0.0407278	1	0.0238923	1	0.0178747	1	0.0202534	CPG14	NW_004582017.1	cuticular protein glycine-rich 14
100379510	0	0	0	0	0	0	2	0.0266704	4	0.0399063	0	0	CPG13	NW_004582021.1	cuticular protein glycine-rich 13
100379511	0	0	0	0	0	0	0	0	0	0	1	0.0128551	CPG11	NW_004582021.1	cuticular protein glycine-rich 11
100379512	3	0.0570938	1	0.0175129	0	0	10	0.171809	25	0.321343	25	0.364107	CPG10	NW_004582027.1	cuticular protein glycine-rich 10
100379513	11	0.189635	6	0.0951849	9	0.119385	8	0.124507	14	0.16301	6	0.0791585	CPG9	NW_004582009.1	cuticular protein glycine-rich 9, transcript variant X1
100379514	150	2.48477	122	1.85971	83	1.05793	124	1.85437	116	1.29782	68	0.862034	CPG8	NW_004582009.1	cuticular protein glycine-rich 8
100379515	1	0.0226593	2	0.0417031	0	0	0	0	1	0.0153041	0	0	CPG7	NW_004582009.1	cuticular protein glycine-rich 7
100379516	605	23.9705	720	26.251	1035	31.5533	811	29.0083	1535	41.0763	1103	33.444	CPG6	NW_004581743.1	cuticular protein glycine-rich 6
100379517	0	0	0	0	0	0	0	0	0	0	1	0.0273849	CPG5	NW_004581743.1	cuticular protein glycine-rich 5
100379518	0	0	0	0	0	0	0	0	0	0	0	0	CPG3	NW_004581743.1	cuticular protein glycine-rich 3
100379519	0	0	0	0	0	0	0	0	0	0	0	0	CPG2	NW_004581743.1	cuticular protein glycine-rich 2
100379520	1	0.046405	0	0	5	0.178533	0	0	0	0	2	0.0710257	CPF	NW_004582029.1	cuticular protein 44-aa motif
100379593	468	6.29536	550	6.80814	661	6.84162	584	7.09197	851	7.73153	831	8.55454	ORC5	NW_004582074.1	origin recognition complex subunit 5
100379594	3676	17.453	3820	16.6897	4489	16.3993	4085	17.5092	5729	18.371	4950	17.9854	ovo	NW_004582008.1	protein ovo, transcript variant X1
100379613	258	6.57137	255	5.97679	224	4.39003	188	4.32288	178	3.06209	118	2.30006	MS	NW_004581694.1	myosuppressin, transcript variant X1
100379656	785	13.556	965	15.3349	1108	14.7226	1180	18.396	1523	17.7633	1310	17.3123	Varp	NW_004581803.1	putative VPS9-ankyrin repeat-containing protein
100384886	3130	66.5466	3640	71.2154	4600	75.2527	3853	73.9536	5325	76.4649	4522	73.5754	Foxg1	NW_004581776.1	forkfead transcription factor G1
100384887	589	7.41739	697	8.07718	824	7.98447	689	7.83311	926	7.87603	792	7.63276	p53	NW_004581688.1	p53 tumor suppressor homolog
100384888	1754	31.6333	1933	32.0803	2182	30.2798	1908	31.0651	2802	34.1306	2262	31.2197	rcd1	NW_004582022.1	cell differentiation protein RCD1 homolog
100384889	1077	5.22695	1210	5.40392	1350	5.04138	1067	4.67494	1407	4.61198	1075	3.99265	tan	NW_004582030.1	tan protein, transcript variant X2
100415789	6915	26.7664	7771	27.68	9559	28.4703	8089	28.2664	10027	26.2138	9184	27.2051	ced-6	NW_004582034.1	ced-6 protein, transcript variant X1
100415790	16	0.184567	16	0.169842	23	0.204148	15	0.156208	27	0.210358	20	0.176557	jheh-lp5	NW_004582036.1	juvenile hormone epoxide hydrolase-like protein 5
100415910	24	0.254997	33	0.322648	24	0.196209	29	0.278164	27	0.193753	81	0.658612	Kr-h1	NW_004582020.1	Kruppel homolog 1
100422789	1520	36.1764	1591	34.8452	1800	32.9638	1771	38.0521	2564	41.2155	2099	38.2309	BmDJ-1beta	NW_004582019.1	DJ-1 beta, transcript variant X4
100422790	33	0.524014	39	0.569882	33	0.403205	57	0.817115	64	0.686389	553	6.72009	SDR1	NW_004582028.1	short-chain dehydrogenase/reductase
100431169	105	0.267977	131	0.30766	142	0.278856	108	0.248835	127	0.218914	139	0.271484	OAR2	NW_004581683.1	octopamine receptor, transcript variant X4
100431170	0	0	1	0.0107247	0	0	0	0	0	0	4	0.0356758	OARpseudo	NW_004581683.1	octopamine receptor pseudogene
100431171	364	2.21643	398	2.23011	418	1.95845	498	2.73755	428	1.76018	523	2.43711	LOC100431171	NW_004581701.1	orthodenticle
100431179	1117	3.11818	1378	3.53988	1571	3.37448	1072	2.70161	1696	3.19768	1442	3.08059	TOR1	NW_004582024.1	target of rapamycin isoform 1
100431180	2036	5.93553	2371	6.3607	2910	6.52766	2173	5.71901	2895	5.70022	2483	5.53961	TOR2	NW_004582024.1	target of rapamycin isoform 2
100462670	422	4.84047	534	5.63648	639	5.63974	585	6.05774	923	7.15053	776	6.81174	FMO1	NW_004581681.1	flavin-dependent monooxygenase FMO1, transcript variant X1
100462671	524	3.10511	658	3.58808	701	3.19629	632	3.38097	813	3.25384	729	3.30593	FMO2	NW_004581681.1	flavin-dependent monooxygenase FMO2, transcript variant X3
100462672	112	1.96754	109	1.76207	132	1.78428	108	1.71281	147	1.74415	721	9.69308	FMO3	NW_004582037.1	flavin-dependent monooxygenase FMO3
100462719	597	3.76373	665	3.85795	769	3.73038	675	3.84173	962	4.09619	847	4.08647	Rad4	NW_004582008.1	nucleotide excision repair protein
100462731	489	2.83894	584	3.11998	634	2.83217	593	3.108	919	3.60349	1185	5.26485	CaMKII	NW_004582025.1	Ca2 /calmodulin-dependent protein kinase II, transcript variant X1
100462952	11	0.141416	24	0.283929	16	0.158274	26	0.301759	18	0.156293	28	0.275477	LOC100462952	NW_004581801.1	antennal esterase
100463492	1544	7.15514	1808	7.7101	2059	7.34192	1880	7.86516	2507	7.84668	2298	8.14969	Ser	NW_004582013.1	Bm8 interacting protein
100463493	162	1.95413	164	1.82043	210	1.94913	186	2.0255	280	2.28117	256	2.3632	LOC100463493	NW_004582014.1	geranylgeranyltransferase type I beta subunit
100463494	0	0	5	0.0468768	6	0.047036	10	0.0919762	5	0.0344055	10	0.0779681	LOC100463494	NW_004582009.1	N-acetyltransferase 2
100463495	1201	7.16911	1501	8.24506	1879	8.63042	1478	7.96482	2177	8.77691	1562	7.13549	rptor	NW_004581682.1	regulatory-associated protein of TOR
100484985	1020	35.6832	1078	34.7035	1337	35.9896	1142	36.0669	1707	40.3327	1421	38.0433	Uqcr11	NW_004581690.1	ubiquinol-cytochrome c reductase, complex III subunit XI
100499206	1529	5.77328	2217	7.70321	2581	7.4987	1653	5.63465	2770	7.06408	2096	6.05657	dcr-2	NW_004582029.1	dicer-2, transcript variant X1
100499492	1691	9.64373	1968	10.328	2445	10.7291	2080	10.7089	2984	11.4937	2371	10.3479	Elp1	NW_004582014.1	elongator complex protein 1
100499494	1230	13.8813	1414	14.6847	1507	13.0864	1324	13.4894	1724	13.1409	1783	15.3992	R2D2	NW_004582008.1	R2D2 protein, transcript variant X1
100499495	2031	12.7292	2343	13.5131	2617	12.6206	2426	13.7266	3502	14.8241	3024	14.5042	Loqs	NW_004582026.1	loquacious, transcript variant X8
100499531	5386	41.0471	6157	43.1794	6397	37.5125	6441	44.3148	7662	39.4384	6979	40.7033	Tudor-SN	NW_004581791.1	tudor staphylococcus/micrococcal nuclease
100499569	2153	22.9835	2383	23.4093	2599	21.3482	2621	25.2591	3334	24.038	3042	24.8515	FRSB	NW_004582018.1	phenylalanyl-tRNA synthetase beta subunit
100500745	2429	79.1192	2783	83.4179	3458	86.6688	2823	83.0127	4457	98.0524	3440	85.7499	LOC100500745	NW_004581733.1	uncharacterized LOC100500745
100500748	2243	38.2145	2549	39.9632	3253	42.6448	2861	44.0044	4070	46.8332	4090	53.3265	at1	NW_004624056.1	putative acetyl transferase
100500750	470	5.20029	545	5.54904	578	4.92086	500	4.99435	746	5.57481	562	4.75869	LOC100500750	NW_004581704.1	Bm8 interacting protein 2d-2
100500751	32	0.415865	27	0.322892	49	0.489984	35	0.410629	27	0.236988	37	0.367981	LOC100500751	NW_004582011.1	Bm8 interacting protein 2d-4, transcript variant X2
100500752	1096	22.8244	1058	20.2753	1233	19.7577	1170	21.9965	1814	25.5145	1399	22.296	TPT	NW_004581742.1	triose-phosphate transporter-like protein
100500753	104	0.57379	101	0.512781	127	0.539146	154	0.767043	201	0.748991	172	0.726221	ST5	NW_004582025.1	putative sugar transporter protein 5, transcript variant X1
100500754	38	0.430767	51	0.532011	47	0.409958	42	0.429821	80	0.612505	255	2.21218	UGT10286	NW_004582022.1	UDP-glucosyltransferase, transcript variant X2
100500755	5	0.0597455	1	0.0109958	3	0.0275828	0	0	0	0	2	0.0182888	UGT10287A	NW_004582022.1	UDP-glucosyltransferase, transcript variant X1
100500756	2	0.0241108	1	0.0110936	1	0.00927608	5	0.0544165	0	0	0	0	UGT10287B	NW_004582022.1	UDP-glucosyltransferase
100500757	7	0.0868607	9	0.102768	10	0.0954791	9	0.10082	5	0.0419041	11	0.104457	UGT10289B	NW_004582022.1	UDP-glucosyltransferase
100500758	144	1.33525	111	0.947137	160	1.14157	139	1.16357	153	0.958189	124	0.879916	UGT10100	NW_004582022.1	UDP-glucosyltransferase, transcript variant X1
100500759	2	0.021692	1	0.0099807	0	0	1	0.00979149	4	0.0293015	1	0.00830023	LOC100500759	NW_004582020.1	alpha amylase
100500760	7	0.0520783	12	0.0821544	10	0.0572455	6	0.0402985	6	0.0301488	4	0.022774	cce-6	NW_004581738.1	carboxyl/cholinesterase 6, transcript variant X1
100500761	17259	128.45	19819	135.735	20648	118.244	21528	144.644	27107	136.257	20762	118.252	cce-7	NW_004581700.1	carboxyl/cholinesterase 7
100500762	849	10.1032	1000	10.9507	1119	10.2462	1118	12.0108	1303	10.4727	1328	12.094	FRSA	NW_004624385.1	phenylalanyl-tRNA synthetase alpha subunit
100500763	0	0	0	0	0	0	0	0	0	0	3	0.0278591	UGT10288	NW_004582022.1	UDP-glucosyltransferase
100500764	824	9.9632	887	9.8693	993	9.23855	916	9.99876	1174	9.58739	1102	10.197	Nc	NW_004581679.1	Nedd2-like caspase
100500922	1430	6.45896	1559	6.47984	1967	6.83619	1586	6.46709	2330	7.10794	2189	7.56647	cry2	NW_004582010.1	cryptochrome 2, transcript variant X2
100500923	132	0.886927	174	1.07586	200	1.03401	135	0.818892	236	1.07099	189	0.971843	cry1	NW_004582028.1	cryptochrome 1, transcript variant X4
100500924	2	0.0273191	0	0	1	0.0105104	0	0	0	0	0	0	RDL2	NW_004582015.1	ionotropic GABA-aminobutyric acid receptor RDL2
100500925	180	1.30757	275	1.8383	322	1.79983	143	0.937792	220	1.07938	208	1.15631	LOC100500925	NW_004581809.1	ionotropic GABA-aminobutyric acid receptor RDL3, transcript variant X9
100500926	0	0	0	0	2	0.013265	0	0	1	0.00582179	0	0	ST3	NW_004581697.1	sugar transporter protein 3, transcript variant X2
100500928	2	0.0247871	1	0.0114048	0	0	1	0.0111886	1	0.00837059	2	0.0189691	ST2	NW_004581746.1	sugar transporter protein 2, transcript variant X1
100500929	4	0.074452	7	0.119896	1	0.0143219	4	0.0672134	3	0.0377137	3	0.0427325	LOC100500929	NW_004582010.1	ligand-gated chloride channel-like3 protein
100500931	8	0.0910943	16	0.167653	22	0.192755	10	0.102797	16	0.12305	5	0.0435704	LOC100500931	NW_004582008.1	ionotropic GABA-aminobutyric acid receptor GRD
100500932	496	3.03565	447	2.5175	639	3.00922	751	4.14944	1017	4.2039	1468	6.8757	LOC100500932	NW_004581725.1	inorganic phosphate co-transporter, transcript variant X2
100526650	688	15.233	739	15.0568	911	15.5202	736	14.7114	1144	17.1074	957	16.2155	SOCS6	NW_004582023.1	suppressor of cytokine signaling 6
100526764	13	0.11404	16	0.129159	16	0.107998	11	0.0871134	17	0.100722	28	0.187971	LOC100526764	NW_004581684.1	glucose transporter, transcript variant X2
100526775	52	0.806195	42	0.599207	55	0.656118	41	0.573852	37	0.387435	33	0.391536	LOC100526775	NW_004582023.1	phosphotriesterase-like protein
100527944	1831	19.3429	2370	23.0395	2751	22.3618	2291	21.8493	3458	24.6729	2553	20.6398	LOC100527944	NW_004582025.1	HOP
100528029	664	7.51452	722	7.51902	903	7.86328	716	7.31518	1045	7.98749	1067	9.24098	ORC1	NW_004581795.1	origin recognition complex subunit 1
100529083	417	5.7037	455	5.72695	547	5.75693	467	5.76656	652	6.02322	596	6.2386	GDAP1	NW_004582023.1	ganglioside-induced differentiation-associated-protein
100529085	2821	6.36593	3389	7.03756	3567	6.19363	2920	5.94869	3823	5.82672	2986	5.15667	Apaf-1	NW_004581680.1	Apaf-1 protein, transcript variant X2
100529121	1116	20.0028	1115	18.3904	1372	18.9218	1190	19.2554	1594	19.2964	1492	20.4652	SCE	NW_004582028.1	E3 ubiquitin-protein ligase RING1
100529122	1129	19.7142	1298	20.857	1573	21.1348	1316	20.7454	1926	22.7145	1573	21.0201	PHO	NW_004582019.1	pleiohomeotic
100529123	665	4.3211	666	3.98234	797	3.98487	726	4.25881	1057	4.63883	1018	5.06222	PC	NW_004581693.1	polycomb, transcript variant X1
100529124	1636	4.02912	2180	4.94055	2416	4.57833	1676	3.72632	2592	4.31145	2033	3.83165	PH	NW_004582015.1	polyhomeotic, transcript variant X13
100529125	1227	12.9487	1519	14.7514	1914	15.542	1612	15.3577	2250	16.0371	1843	14.8843	SCM	NW_004581680.1	sex combs on midleg
100529126	945	15.5401	919	13.9068	1121	14.1843	992	14.7269	1383	15.3604	1310	16.4859	ESC	NW_004581698.1	extra sex combs
100529202	2200	6.25572	2638	6.90273	3032	6.63387	2501	6.42019	3343	6.42025	2605	5.66869	rock1	NW_004582020.1	Rho-associated protein kinase, transcript variant X1
100529203	1337	15.7719	1325	14.3834	1576	14.3052	1356	14.4409	1793	14.2855	1510	13.6317	twi	NW_004582024.1	twist protein
100529205	5	0.0350801	5	0.0322814	9	0.0485866	7	0.0443372	3	0.0142159	4	0.0214769	LOC100529205	NW_004582024.1	sodium-dependent phosphate transporter, transcript variant X3
100529206	214	3.89403	148	2.47821	118	1.65216	91	1.49488	95	1.16754	77	1.07225	SDH2b	NW_004581731.1	sorbitol dehydrogenase-2b
100529210	1225	3.3706	1447	3.66379	1639	3.47003	1408	3.49746	1862	3.46028	1629	3.43015	ask1	NW_004582013.1	protein kinase ASK1, transcript variant X1
100529213	2312	7.36557	2660	7.79815	2908	7.12846	2375	6.83064	3386	7.28562	2856	6.96302	p90srk	NW_004581680.1	ribosomal protein S6 kinase, 90 kDa, transcript variant X1
100529214	714	4.94121	794	5.05646	1039	5.53266	723	4.51703	1197	5.59487	1056	5.59268	iap2	NW_004582029.1	inhibitor of apoptosis 2, transcript variant X1
100529216	371	1.96271	429	2.08848	504	2.05161	699	3.3384	877	3.13359	828	3.35222	raf	NW_004582010.1	raf kinase, effector of Ras, transcript variant X2
100529217	108	3.97671	94	3.18507	93	2.63491	102	3.39062	129	3.20812	105	2.95876	toy	NW_004581689.1	twin of eyeless
100529218	213	2.13477	249	2.29648	250	1.92794	248	2.24389	342	2.31504	347	2.66147	LOC100529218	NW_004581728.1	endonuclease G, mitochondrial
100529219	2179	12.511	2339	12.3583	3079	13.6028	3143	16.2914	3437	13.3284	3748	16.4686	gas2	NW_004581702.1	growth arrest-specific protein 2, transcript variant X7
100529220	121	1.03422	116	0.912382	151	0.993087	117	0.902802	127	0.733149	114	0.745681	aif	NW_004581804.1	apoptosis-inducing factor, transcript variant X3
100529232	315	1.00938	284	0.837441	335	0.825985	428	1.23813	394	0.852711	422	1.03485	LOC100529232	NW_004582009.1	amyloid precursor protein, transcript variant X6
100529234	671	7.44451	716	7.31001	784	6.69288	779	7.80244	1055	7.90546	1063	9.02543	tab1	NW_004582032.1	tak1, transcript variant X1
100529235	110	4.65791	138	5.37735	133	4.33344	137	5.23718	203	5.8057	250	8.10137	LOC100529235	NW_004581736.1	fkhr
100529236	473	14.4353	551	15.4742	663	15.569	489	13.4727	753	15.521	646	15.0875	LOC100529236	NW_004582025.1	fadd
100529237	1447	5.69978	1619	5.86851	1877	5.68901	1771	6.29778	2111	5.61615	2350	7.08399	dapk	NW_004582017.1	death associated protein kinase, transcript variant X6
100529238	753	8.57425	775	8.12071	937	8.20963	895	9.20033	1167	8.97497	1138	9.91663	LOC100529238	NW_004581751.1	daxx
100532747	32935	87.517	34460	84.2638	39417	80.5937	33364	80.0372	32535	58.3911	33606	68.3395	otu	NW_004582019.1	ovarian tumor protein, transcript variant X3
100533205	3764	13.2338	4414	14.281	5218	14.1164	4030	12.7915	6374	15.1359	5116	13.7654	LOC100533205	NW_004581794.1	histone demethylase, transcript variant X1
100533206	1080	14.9228	1203	15.2962	1170	12.4393	1364	17.0145	1717	16.0235	1287	13.609	LOC100533206	NW_004582072.1	buffy
100533207	670	7.82645	653	7.01931	772	6.93889	721	7.60334	895	7.06113	987	8.82323	htra2	NW_004581683.1	high temperature requirement protein A2, transcript variant X2
100579139	627	4.06378	676	4.03182	929	4.633	643	3.7623	839	3.67271	737	3.65554	Bmap-A	NW_004582030.1	apterous A, transcript variant X2
100579140	1241	4.16785	1482	4.58015	1588	4.10368	1448	4.39024	2017	4.57517	2098	5.39221	Bmptp-Z	NW_004582030.1	protein tyrosine phosphatase, transcript variant X3
100616528	165	0.494645	195	0.537942	208	0.479795	219	0.592697	286	0.579077	262	0.601079	nwk	NW_004582030.1	nervous wreck, transcript variant X4
100620062	1419	13.3465	1602	13.8656	1898	13.7361	1747	14.8339	2409	15.3032	2265	16.3032	LOC100620062	NW_004582016.1	71 kDa protein, transcript variant X4
100620064	137	2.26942	145	2.21031	197	2.51098	176	2.632	223	2.49494	335	4.24678	FANCL	NW_004582023.1	Fanconi anemia, complementation group L, transcript variant X2
100620065	699	4.10383	752	4.06276	842	3.80371	750	3.97514	1003	3.97717	910	4.0886	FANCD2	NW_004582010.1	Fanconi anemia, complementation group D2
100620066	737	3.49832	792	3.45947	914	3.33827	732	3.13677	970	3.10975	986	3.58171	FANCI	NW_004581682.1	Fanconi anemia, complementation group I, transcript variant X4
100642185	19	0.117274	12	0.0681585	11	0.0522424	17	0.0947274	19	0.0792067	20	0.0944709	GC-a1	NW_004581687.1	soluble guanylyl cyclae alpha-1 subunit, transcript variant X1
100653405	0	0	0	0	0	0	0	0	0	0	0	0	Gr67	NW_004581757.1	gustatory receptor 67
100653406	2	0.0354719	8	0.130568	3	0.040941	4	0.0640463	4	0.0479154	8	0.108584	Gr68	NW_004582026.1	gustatory receptor 68
100653407	204	2.30483	265	2.75515	311	2.70366	240	2.44793	334	2.54868	349	3.01755	gly	NW_004582034.1	acetylglucosaminyltransferase, transcript variant X1
100653512	5380	145.413	6195	154.083	6763	140.651	5593	136.473	7606	138.848	4947	102.326	BmILP	NW_004582015.1	insulin-like peptide, transcript variant X1
[truncated: 13,887 more rows]
