# Supplementary material for: Transcriptome analysis of the eggs of the silkworm pale red egg (rep-1) mutant at 36 hours after oviposition
Source: PLoS One. 2020 Aug 7;15(8):e0237242. doi: 10.1371/journal.pone.0237242 (PMC7413551; doi:10.1371/journal.pone.0237242)
Supplement: S3 Table — (XLSX) [file pone.0237242.s006.xlsx]

## Sheet: S3 Table
S3 Table Differentially expressed genes
Gene ID	RPKM of wildtype-1	RPKM of wildtype-2	RPKM of wildtype-3	RPKM of mutant-1	RPKM of mutant-2	RPKM of mutant-3	Log (Fold change)	P Value	FDR	Gene name	Chromosome	Description
101737863	11.8033	11.0353	11.7244	0.0162311	0	0.0137591	-10.1931	0	0	LOC101737863	NW_004581781.1	uncharacterized LOC101737863
110384780	1.55093	1.44222	1.3818	0.0589534	0.033079	0.0499747	-4.97383	1.60182e-31	8.80378e-29	LOC110384780	NW_004581700.1	uncharacterized LOC110384780, transcript variant X2
110384983	1.94119	2.15409	2.56997	0.257714	0.0192806	0.0436928	-4.50844	5.70293e-21	1.5672e-18	LOC110384983	NW_004581719.1	uncharacterized LOC110384983
101738091	0.22817	0.184771	0.084272	0.0164789	0	0.00698457	-4.39751	1.45747e-10	1.36026e-08	LOC101738091	NW_004582016.1	uncharacterized LOC101738091, transcript variant X1
101738748	9.16804	11.3993	10.2745	0.74859	0.528497	0.455824	-4.20794	3.57332e-168	1.17836e-164	LOC101738748	NW_004582010.1	uncharacterized LOC101738748
692474	1.59657	1.60812	1.35521	0.0867284	0.105052	0.105028	-3.9759	9.05421e-47	8.95733e-44	msR	NW_004582017.1	myosuppressin receptor
692493	0.398782	0.240822	0.393144	0.0337509	0.0252504	0.00953687	-3.91424	5.15669e-14	6.98837e-12	an-0147	NW_004582016.1	juvenile hormone binding protein an-0147, transcript variant X1
110386163	0.173474	0.518812	0.378195	0	0.0292911	0.0442522	-3.77308	1.3282e-11	1.45999e-09	LOC110386163	NW_004581686.1	uncharacterized LOC110386163
101745224	1.17907	1.25193	1.2841	0.0818798	0.122515	0.0902322	-3.67613	8.77151e-30	4.56719e-27	LOC101745224	NW_004581719.1	tyrosine decarboxylase
100187557	0.87865	0.711135	0.505025	0.0860121	0.0285995	0.064811	-3.6066	7.25962e-17	1.32999e-14	NGR-A1	NW_004582017.1	neuropeptide receptor A1
101742426	0.6415	0.722365	0.987209	0.0838213	0.0627099	0.0645957	-3.5267	7.85933e-21	2.10141e-18	LOC101742426	NW_004582036.1	glucose dehydrogenase [FAD, quinone]
105841898	0.342898	0.434441	0.336497	0.0762683	0.0335642	0.0228185	-3.14075	6.67703e-15	1.01624e-12	LOC105841898	NW_004582008.1	nephrin
693054	5.20439	5.02694	4.7335	0.921906	0.457039	0.451951	-3.08643	1.30894e-25	4.98053e-23	Ser-4	NW_004581693.1	serotonin receptor 4
100187575	0.282981	0.23776	0.217741	0.0222146	0.0249294	0.0941564	-2.38836	3.88401e-07	2.23398e-05	NGR-A35	NW_004581742.1	neuropeptide receptor A35
101747147	0.511868	0.520096	0.344626	0.134779	0.0936312	0.0489653	-2.35823	2.84626e-09	2.23477e-07	LOC101747147	NW_004582031.1	sodium-coupled monocarboxylate transporter 2
101744090	0.534036	0.835431	0.706776	0.154276	0.151489	0.122606	-2.31956	4.98082e-11	4.92753e-09	LOC101744090	NW_004582010.1	innexin inx7, transcript variant X5
101740303	0.161481	0.363675	0.281203	0.0460362	0.0746231	0.0455289	-2.30652	5.59063e-09	4.15851e-07	LOC101740303	NW_004582036.1	ADAMTS-like protein 1, transcript variant X7
101739332	0.439802	0.284303	0.402733	0.0754708	0.0736469	0.0862292	-2.30268	5.06749e-13	6.59641e-11	LOC101739332	NW_004582027.1	uncharacterized LOC101739332
110385748	0.965877	0.81153	0.710885	0.170603	0.120543	0.232998	-2.29242	2.56998e-11	2.70476e-09	LOC110385748	NW_004581684.1	uncharacterized LOC110385748
101746415	0.149752	0.181651	0.136178	0.0245804	0.036779	0.0364643	-2.25672	7.49303e-08	4.87688e-06	LOC101746415	NW_004581693.1	intraflagellar transport protein 81 homolog, transcript variant X2
105842810	1.83625	2.06849	2.36297	0.600209	0.363508	0.46034	-2.198	2.0322e-10	1.80705e-08	LOC105842810	NW_004615433.1	uncharacterized LOC105842810, transcript variant X2
110386513	0.510455	0.583605	0.595109	0.0837865	0.146262	0.142051	-2.19641	2.6289e-09	2.08061e-07	LOC110386513	NW_004582052.1	uncharacterized LOC110386513, transcript variant X2
101738625	4.23853	4.97944	5.11291	1.12477	1.14673	1.09369	-2.13751	3.47988e-22	9.83614e-20	LOC101738625	NW_004582016.1	uncharacterized LOC101738625
101742542	0.324266	0.232814	0.213864	0.0836397	0.0481339	0.0545394	-2.10207	2.97307e-09	2.31595e-07	LOC101742542	NW_004581801.1	sodium-dependent neutral amino acid transporter B(0)AT3, transcript variant X4
101736923	1.10483	1.0062	1.06922	0.298195	0.230784	0.270212	-2.04268	7.34331e-15	1.10072e-12	LOC101736923	NW_004581717.1	ionotropic receptor 40a
101738616	0.243783	0.285091	0.312633	0.0779454	0.0720348	0.0660742	-2.00874	4.3836e-09	3.31046e-07	LOC101738616	NW_004582010.1	O-acyltransferase like protein
101737326	2.12436	2.13711	2.2164	0.780128	0.437732	0.46843	-1.99943	5.55193e-11	5.43814e-09	LOC101737326	NW_004582300.1	microvitellogenin, transcript variant X1
101736440	0.238542	0.211941	0.215193	0.0371292	0.0444444	0.0881283	-1.99348	6.10335e-07	3.28155e-05	LOC101736440	NW_004581739.1	serine proteinase stubble
101742249	5.29896	5.29778	4.40631	1.21317	1.49551	1.28551	-1.95221	4.3785e-17	8.3301e-15	LOC101742249	NW_004581719.1	uncharacterized LOC101742249, transcript variant X4
101743369	0.517504	0.624008	0.672813	0.1611	0.216945	0.109251	-1.92534	2.4696e-07	1.45427e-05	LOC101743369	NW_004582016.1	phospholipid scramblase 2
105842074	0.215084	0.296886	0.265977	0.0762819	0.0778219	0.0587855	-1.90922	2.03266e-07	1.2413e-05	LOC105842074	NW_004581684.1	pollen-specific leucine-rich repeat extensin-like protein 2
105841635	4.44027	4.19688	3.90656	1.44495	1.42973	0.842927	-1.80005	4.01707e-11	4.097e-09	LOC105841635	NW_004581749.1	endoplasmic reticulum metallopeptidase 1-like
101742067	0.634626	0.375996	0.655547	0.211903	0.14679	0.139712	-1.79583	5.53639e-07	3.00942e-05	LOC101742067	NW_004582013.1	igLON family member 5
101744600	0.586041	0.723329	0.737238	0.180553	0.241885	0.195768	-1.76916	1.25684e-10	1.18419e-08	LOC101744600	NW_004581709.1	innexin inx7
105841416	0.151016	0.0442171	0.158455	0.0557728	0.0324534	0.0210127	-1.75958	0.000505521	0.0103758	LOC105841416	NW_004581717.1	uncharacterized LOC105841416
101736082	0.0916419	0.119468	0.0587619	0.0241301	0.0283685	0.0292216	-1.73724	3.2322e-05	0.00111447	LOC101736082	NW_004581684.1	mucin-4, transcript variant X3
101744723	1.50276	0.984412	0.960319	0.367905	0.344055	0.350856	-1.73358	1.35839e-06	6.61997e-05	LOC101744723	NW_004582026.1	superoxide dismutase [Cu-Zn]
101747023	0.250276	0.237287	0.128384	0.0684674	0.0870792	0.0348238	-1.70622	3.94021e-05	0.00131247	LOC101747023	NW_004581708.1	alanine aminotransferase 1
101738311	3.4516	3.75217	3.21849	0.979	1.10492	1.23299	-1.69758	6.77457e-20	1.59573e-17	LOC101738311	NW_004582013.1	probable methyltransferase TARBP1
100174839	1.82742	1.33844	2.18092	0.639699	0.629714	0.542272	-1.60897	6.11817e-06	0.000255388	AKH2	NW_004581739.1	adipokinetic hormone 2
101744263	1.02654	0.726644	1.14228	0.27089	0.42666	0.290063	-1.58699	3.1667e-06	0.000141118	LOC101744263	NW_004581789.1	uncharacterized LOC101744263
105841837	1.75779	1.67193	1.7333	0.61342	0.588618	0.582168	-1.58009	2.14418e-11	2.33103e-09	LOC105841837	NW_004581825.1	uncharacterized LOC105841837
100141446	0.633585	0.699644	0.448514	0.228794	0.171169	0.213343	-1.57639	6.87403e-05	0.00205452	GSTe3	NW_004581814.1	glutathione S-transferase epsilon 3, transcript variant X1
105841744	0.644493	1.30696	1.24895	0.32324	0.42723	0.365347	-1.56441	3.30579e-06	0.000146655	LOC105841744	NW_004581781.1	dystrophin-like
101743166	1.42987	1.59845	1.54031	0.468532	0.643825	0.47823	-1.56341	7.0438e-09	5.1618e-07	LOC101743166	NW_004581719.1	probable serine hydrolase
101736474	10.8965	11.016	11.3806	3.6928	3.83191	4.21806	-1.55096	1.40192e-39	1.15577e-36	LOC101736474	NW_004581700.1	phosphopantothenoylcysteine decarboxylase
105842541	1.0936	0.904696	1.07946	0.32909	0.373037	0.380412	-1.55022	5.78772e-08	3.81719e-06	LOC105842541	NW_004582032.1	uncharacterized LOC105842541
101735991	0.262829	0.20155	0.264831	0.0677928	0.118343	0.0718348	-1.52305	1.70553e-05	0.00063912	LOC101735991	NW_004581693.1	uncharacterized LOC101735991, transcript variant X2
101736388	0.229705	0.147325	0.128544	0.0565559	0.0705194	0.0532693	-1.5004	0.000147695	0.00391559	LOC101736388	NW_004581687.1	uncharacterized LOC101736388
101737637	0.396769	0.348518	0.416313	0.065126	0.182712	0.165622	-1.49067	0.000212626	0.00532534	LOC101737637	NW_004582008.1	uncharacterized LOC101737637
105842192	4.41352	3.20637	3.48537	1.04853	1.88267	1.0666	-1.48704	3.98232e-05	0.00131763	LOC105842192	NW_004582016.1	uncharacterized LOC105842192
101745811	2.29749	2.10851	2.10522	0.80846	0.70078	0.893293	-1.48624	7.00347e-12	8.15121e-10	LOC101745811	NW_004581719.1	receptor-type guanylate cyclase Gyc76C, transcript variant X3
101739125	0.646482	0.553262	0.562106	0.221779	0.26198	0.163264	-1.48559	6.18038e-07	3.305e-05	LOC101739125	NW_004581762.1	alaserpin, transcript variant X3
101738802	0.934336	0.654766	0.967789	0.350375	0.349505	0.24751	-1.47964	4.83671e-07	2.68818e-05	LOC101738802	NW_004581781.1	uncharacterized LOC101738802, transcript variant X2
110386268	0.64336	0.350834	0.641714	0.236626	0.0965611	0.291763	-1.45339	0.000858579	0.0160566	LOC110386268	NW_004582027.1	uncharacterized LOC110386268
733021	0.978487	0.659715	0.708175	0.306112	0.30099	0.289147	-1.43054	2.80194e-06	0.000126573	LOC733021	NW_004582014.1	phosphoribosyl pyrophosphate synthetase
101737252	0.675747	0.560871	0.46898	0.322966	0.196878	0.141959	-1.41905	0.000123875	0.00337893	LOC101737252	NW_004581774.1	uncharacterized LOC101737252, transcript variant X2
101738393	7.01588	6.93365	7.11458	2.96415	2.4328	2.75655	-1.41808	1.01382e-52	1.25372e-49	LOC101738393	NW_004581781.1	dystrophin
101738939	1.98384	2.6362	2.75537	0.905178	1.02547	0.948186	-1.4048	5.04439e-10	4.26531e-08	LOC101738939	NW_004581781.1	dystrophin, isoforms A/C/F/G/H
101738123	14.525	14.2948	14.3771	5.40377	6.32377	5.15336	-1.402	2.45902e-51	2.70301e-48	LOC101738123	NW_004581781.1	cyclin-dependent kinases regulatory subunit
110385017	4.87994	4.35293	4.41023	1.96376	1.86561	1.62064	-1.37082	3.54364e-11	3.65179e-09	LOC110385017	NW_004581724.1	zinc finger protein 236-like, transcript variant X3
101735943	0.796286	0.991813	0.872642	0.377587	0.26619	0.424721	-1.36732	2.01789e-06	9.55166e-05	LOC101735943	NW_004582041.1	probable palmitoyltransferase ZDHHC11
101739478	4.79458	4.15743	2.46593	1.85763	1.3422	1.44766	-1.34216	1.30667e-09	1.07724e-07	LOC101739478	NW_004582027.1	uncharacterized phosphotransferase YvkC
101742029	0.10606	0.105106	0.119273	0.0417363	0.0551021	0.037461	-1.33554	8.22784e-05	0.00238704	LOC101742029	NW_004582020.1	uncharacterized LOC101742029, transcript variant X2
101746510	2.94891	2.09229	2.48111	1.05741	0.874855	1.14946	-1.3353	4.1492e-07	2.33886e-05	LOC101746510	NW_004581686.1	low molecular mass 30 kDa lipoprotein 19G1-like, transcript variant X2
101739913	2.85256	2.43419	2.44246	1.44574	0.941581	0.793325	-1.32871	1.89465e-07	1.17149e-05	LOC101739913	NW_004581720.1	irregular chiasm C-roughest protein, transcript variant X5
110386688	0.798955	0.6911	0.700826	0.302936	0.312976	0.281255	-1.32861	6.54535e-05	0.00196222	LOC110386688	NW_004581689.1	uncharacterized LOC110386688
101742505	0.985883	1.39191	1.07034	0.585225	0.474315	0.361736	-1.32811	1.89718e-05	0.00070033	LOC101742505	NW_004582010.1	uncharacterized LOC101742505
101739585	5.2017	5.19277	5.26803	2.48681	1.90563	2.1183	-1.31534	3.44854e-10	2.99267e-08	LOC101739585	NW_004581724.1	uncharacterized zinc finger protein CG2678
101745983	0.754167	0.671244	0.732506	0.301356	0.313134	0.283844	-1.30984	7.35115e-07	3.86835e-05	LOC101745983	NW_004582036.1	uncharacterized LOC101745983, transcript variant X12
101745115	0.137299	0.070192	0.113471	0.0550891	0.0549523	0.0233495	-1.3047	0.00209649	0.0312358	LOC101745115	NW_004582034.1	histidine decarboxylase, transcript variant X4
101744290	0.292486	0.300038	0.228744	0.125532	0.139253	0.0807271	-1.28742	0.000125314	0.00338726	LOC101744290	NW_004582030.1	transient receptor potential cation channel subfamily A member 1, transcript variant X1
101747176	9.47694	9.65083	6.23675	4.09623	3.70532	2.95941	-1.28243	4.88881e-12	5.75774e-10	LOC101747176	NW_004581818.1	homogentisate 1,2-dioxygenase
110386924	0.928247	0.736371	0.517211	0.346758	0.324278	0.244955	-1.27908	0.00103042	0.0182573	LOC110386924	NW_004581695.1	trypsin inhibitor-like, transcript variant X2
101744032	0.784159	0.750462	0.67578	0.283167	0.423697	0.216037	-1.27745	0.00067343	0.0131146	LOC101744032	NW_004581770.1	uncharacterized LOC101744032
101736302	0.855623	0.883772	1.66606	0.315279	0.5543	0.587976	-1.26974	0.000539383	0.0109347	LOC101736302	NW_004581682.1	uncharacterized LOC101736302
101735657	0.668209	0.575981	0.514157	0.259623	0.234223	0.25892	-1.26768	3.0923e-05	0.00107719	LOC101735657	NW_004582012.1	retinol-binding protein pinta, transcript variant X3
101738890	0.0956168	0.0754186	0.0945936	0.032884	0.0615044	0.0174223	-1.25896	0.00286117	0.0398352	LOC101738890	NW_004582009.1	uncharacterized LOC101738890
101743188	5.32173	5.75669	5.78591	2.02306	2.05691	3.30375	-1.24016	8.1708e-16	1.34723e-13	LOC101743188	NW_004582016.1	C-Maf-inducing protein
101737483	0.353749	0.353429	0.466618	0.182489	0.157006	0.1779	-1.23639	0.000293684	0.0067411	LOC101737483	NW_004581727.1	peroxisomal membrane protein 11C
101739837	0.211638	0.14232	0.162846	0.0808337	0.093461	0.0498346	-1.23237	0.00166855	0.0260193	LOC101739837	NW_004582015.1	sodium-coupled monocarboxylate transporter 1, transcript variant X2
101737554	7.48403	10.6265	9.09393	3.39348	4.24504	4.34866	-1.22969	2.31876e-19	4.88073e-17	LOC101737554	NW_004582026.1	G-protein coupled receptor Mth2
101738079	1.43923	1.36495	0.881416	0.729197	0.446351	0.449556	-1.22957	0.00019949	0.00506041	LOC101738079	NW_004581731.1	sorbitol dehydrogenase
101744242	0.280551	0.15134	0.416854	0.104803	0.137212	0.133262	-1.22416	0.0029508	0.0407714	LOC101744242	NW_004582027.1	probable peroxisomal acyl-coenzyme A oxidase 1
101736185	3.14272	3.98718	3.19085	1.59486	1.35645	1.65081	-1.21302	1.59143e-06	7.64271e-05	LOC101736185	NW_004582004.1	dystrophin, isoforms A/C/F/G/H-like
100127117	4.94669	3.08527	2.35142	1.86569	1.81156	0.975845	-1.20207	0.000163561	0.00428071	Cyp4g25	NW_004582008.1	cytochrome P450 CYP4G25
101745882	0.497585	0.431805	0.387716	0.216074	0.223337	0.154245	-1.19364	1.24263e-05	0.00047834	LOC101745882	NW_004582024.1	brefeldin A-inhibited guanine nucleotide-exchange protein 3, transcript variant X3
101735325	0.101886	0.100337	0.10728	0.0403422	0.045876	0.0533489	-1.19176	0.000133366	0.00359505	LOC101735325	NW_004581761.1	talin-B
101740990	0.0921688	0.0686601	0.121577	0.0356604	0.0355719	0.0570997	-1.18832	0.00265205	0.0377507	LOC101740990	NW_004581679.1	echinoderm microtubule-associated protein-like CG42247
693038	0.0890572	0.135806	0.0841885	0.0344565	0.0464008	0.0584175	-1.18294	0.000806457	0.0152841	LOC693038	NW_004582011.1	p270
101737385	0.966233	0.682737	0.438118	0.389415	0.291336	0.264086	-1.18269	0.00174716	0.0269651	LOC101737385	NW_004581686.1	microvitellogenin
101738547	1.0051	0.719378	0.708932	0.428485	0.395994	0.277761	-1.18066	0.00101108	0.0180553	LOC101738547	NW_004582024.1	uncharacterized LOC101738547
101735545	0.447001	0.350848	0.364179	0.261115	0.124314	0.150918	-1.18032	0.00193959	0.0293849	LOC101735545	NW_004581696.1	uncharacterized LOC101735545
780849	6.85408	4.42277	3.93399	2.64109	2.35226	1.96165	-1.17424	4.53844e-06	0.000193529	Aanat	NW_004582009.1	arylalkylamine N-acetyltransferase
692864	0.522077	0.578694	0.69387	0.332065	0.272472	0.227009	-1.165	0.000398628	0.00851755	ae13	NW_004582031.1	alpha-esterase 13
110386138	1.9986	1.7524	1.20415	1.08938	0.7386	0.461733	-1.16019	0.000934308	0.0170732	LOC110386138	NW_004581686.1	microvitellogenin-like
100529206	3.89403	2.47821	1.65216	1.49488	1.16754	1.07225	-1.14683	0.000500634	0.0103435	SDH2b	NW_004581731.1	sorbitol dehydrogenase-2b
110386243	0.632271	0.488735	0.648672	0.342479	0.273303	0.2129	-1.1464	0.000293004	0.0067411	LOC110386243	NW_004582026.1	uncharacterized LOC110386243
101738232	0.216328	0.216379	0.209877	0.118875	0.0571726	0.129562	-1.13524	0.0037986	0.0478772	LOC101738232	NW_004582027.1	sodium-coupled monocarboxylate transporter 1
105842666	0.21355	0.16844	0.117369	0.0550822	0.0978716	0.0758763	-1.12797	0.00357989	0.045985	LOC105842666	NW_004582174.1	cadherin-89D, transcript variant X2
101746101	0.869128	0.961149	0.985533	0.495554	0.489174	0.361736	-1.11217	3.74872e-05	0.00126143	LOC101746101	NW_004581749.1	delta(24)-sterol reductase
101738538	24.9243	25.9754	27.5398	12.9767	12.3911	12.2346	-1.10876	1.98159e-42	1.78217e-39	LOC101738538	NW_004582016.1	phospholipid scramblase 1, transcript variant X2
692379	10.9927	11.3334	8.06536	5.1139	4.85294	4.69926	-1.097	2.22325e-14	3.23451e-12	BGRP1	NW_004582023.1	beta-1,3-glucan recognition protein 1
101745863	1.36813	1.43263	1.51252	0.716934	0.743477	0.631813	-1.09106	6.34395e-06	0.000262597	LOC101745863	NW_004581754.1	sodium-independent sulfate anion transporter, transcript variant X4
101743783	1.83094	1.40507	1.03246	0.811544	0.616076	0.652536	-1.08232	9.50072e-05	0.00270866	LOC101743783	NW_004581758.1	alpha-aminoadipic semialdehyde synthase, mitochondrial
101737060	2.46332	2.12444	1.90457	0.923909	0.924294	1.32961	-1.07615	4.16382e-05	0.00135949	LOC101737060	NW_004581762.1	lipoamide acyltransferase component of branched-chain alpha-keto acid dehydrogenase complex, mitochondrial
101736039	0.537756	0.568266	0.527454	0.205392	0.277389	0.316565	-1.07549	2.11078e-05	0.000767717	LOC101736039	NW_004581719.1	ATP-binding cassette sub-family C member Sur, transcript variant X2
101742363	0.474469	0.436615	0.397295	0.170075	0.221492	0.245628	-1.07542	0.000414395	0.00881636	LOC101742363	NW_004582020.1	clavesin-1
105842370	0.129482	0.103876	0.0664205	0.044959	0.0538168	0.045734	-1.07505	0.00317897	0.0422141	LOC105842370	NW_004582023.1	uncharacterized LOC105842370
101742046	3.17838	3.33465	2.75716	1.50778	1.29211	1.77391	-1.06639	2.37765e-06	0.000109971	LOC101742046	NW_004581686.1	zinc finger protein 808
101741584	7.41628	7.99891	8.05454	3.1723	4.20952	4.21773	-1.06337	1.29431e-07	8.1042e-06	LOC101741584	NW_004582013.1	WASH complex subunit 3, transcript variant X2
101744522	9.5327	10.119	8.67663	5.00956	4.54727	4.54854	-1.05327	2.35586e-14	3.37775e-12	LOC101744522	NW_004582016.1	monocarboxylate transporter 1, transcript variant X2
692628	11.6999	8.23204	5.93052	5.03063	4.35482	3.5292	-1.04662	7.36039e-05	0.00217362	hJHBP	NW_004582029.1	hemolymph juvenile hormone binding protein
101741925	33.3807	25.0472	18.4024	14.9876	12.3355	11.1613	-1.04285	1.09927e-08	7.82383e-07	LOC101741925	NW_004582016.1	uncharacterized LOC101741925
101738891	6.39719	5.76601	5.96008	3.30782	2.74878	3.04151	-1.0423	5.10486e-09	3.82594e-07	LOC101738891	NW_004582010.1	dual specificity protein phosphatase MPK-4, transcript variant X3
101745856	6.77946	8.80813	7.22514	4.67036	3.26894	3.55487	-1.03593	2.438e-14	3.44558e-12	LOC101745856	NW_004581697.1	fibrillin-1
101746811	0.263966	0.252623	0.170612	0.128683	0.0962727	0.121205	-1.03283	0.00287997	0.0399601	LOC101746811	NW_004582018.1	peroxidase, transcript variant X1
101743222	1.84839	2.02152	2.09046	1.03498	0.977161	1.01001	-1.02861	1.80647e-22	5.35523e-20	LOC101743222	NW_004581753.1	fat-like cadherin-related tumor suppressor homolog
101737917	1.92963	1.77568	1.55075	1.09683	0.849539	0.732884	-1.01986	0.000237317	0.00581134	LOC101737917	NW_004582010.1	argininosuccinate synthase
101741923	2.92726	3.31768	2.92047	1.41091	1.58612	1.68962	-1.01417	5.49665e-07	3.00433e-05	LOC101741923	NW_004582013.1	ATP-binding cassette sub-family G member 1
100379468	0.906161	0.843563	0.713465	0.49464	0.377176	0.403179	-0.997862	0.000589213	0.011705	CPH28	NW_004582013.1	cuticular protein hypothetical 28
101735829	20.5104	19.143	18.7869	10.955	10.3929	8.97354	-0.993811	2.14378e-25	7.85499e-23	LOC101735829	NW_004581704.1	fatty-acid amide hydrolase 2, transcript variant X5
105842575	2.05293	2.00175	2.01901	0.994174	1.12944	1.04044	-0.986077	5.52704e-05	0.00172644	LOC105842575	NW_004582034.1	androgen-dependent TFPI-regulating protein
105842314	0.340879	0.30679	0.308408	0.179232	0.18975	0.129001	-0.98536	0.000576204	0.0115159	LOC105842314	NW_004582020.1	leucine-rich repeat and fibronectin type III domain-containing protein 1-like protein
101738279	0.250978	0.220457	0.266266	0.130453	0.115575	0.139686	-0.985257	0.000932435	0.0170732	LOC101738279	NW_004582031.1	collagen alpha-1(XVIII) chain, transcript variant X2
101736241	2.06882	2.82724	2.12051	1.00353	1.38685	1.27604	-0.981738	2.74117e-05	0.000962577	LOC101736241	NW_004582017.1	laccase-2
101744132	0.210527	0.288835	0.253295	0.152047	0.129263	0.114243	-0.97892	0.00146407	0.0237443	LOC101744132	NW_004582010.1	potassium voltage-gated channel subfamily H member 6-like, transcript variant X12
100127130	1.07411	1.92614	1.63176	0.534565	0.799857	1.10653	-0.970242	0.00297613	0.0408361	LOC100127130	NW_004582017.1	cytochrome P450
692403	0.387381	0.350906	0.484367	0.196716	0.249373	0.199181	-0.967721	0.00143833	0.0235197	ChiR1	NW_004581719.1	chitinase-related protein 1
105841475	0.597806	0.785875	0.679025	0.308391	0.333261	0.450228	-0.963147	0.00138707	0.0227995	LOC105841475	NW_004581724.1	uncharacterized LOC105841475
101743771	1.04882	0.708406	0.763289	0.597027	0.380358	0.359805	-0.962487	0.001005	0.0179791	LOC101743771	NW_004581702.1	rho GTPase-activating protein 6, transcript variant X4
101740142	112.017	128.234	123.119	68.077	67.5356	57.1787	-0.961418	1.80287e-26	8.10716e-24	LOC101740142	NW_004581859.1	sterol O-acyltransferase 2
101735750	1.81286	1.36403	0.976442	0.779795	0.69143	0.734479	-0.956125	0.00106893	0.0187498	LOC101735750	NW_004582009.1	uncharacterized LOC101735750
101741402	32.7797	32.9644	30.876	19.4813	14.3923	17.7207	-0.951478	3.38257e-20	8.58046e-18	LOC101741402	NW_004582017.1	Ca(2+)/calmodulin-responsive adenylate cyclase
101736820	2.33209	2.72502	2.43643	1.24716	1.3349	1.42357	-0.950641	2.31226e-06	0.000107902	LOC101736820	NW_004582025.1	uncharacterized LOC101736820
101743953	3.59467	3.16495	3.09033	2.03324	1.86584	1.36697	-0.949906	4.94755e-05	0.00157891	LOC101743953	NW_004582029.1	uncharacterized LOC101743953, transcript variant X1
101742662	4.01625	4.16202	4.03433	2.17656	2.28384	2.17672	-0.926882	7.28047e-12	8.27881e-10	LOC101742662	NW_004582027.1	uncharacterized LOC101742662
101740752	0.632474	0.60847	0.50325	0.311444	0.310671	0.324513	-0.924764	0.000935373	0.0170732	LOC101740752	NW_004582034.1	aldo-keto reductase AKR2E4-like
101743414	0.378383	0.472922	0.317222	0.198839	0.270817	0.164233	-0.920019	0.00345434	0.0447412	LOC101743414	NW_004582014.1	uncharacterized LOC101743414
101736102	0.309772	0.370076	0.376351	0.245311	0.154162	0.187155	-0.905025	0.00385718	0.0480593	LOC101736102	NW_004582013.1	cilia- and flagella-associated protein 44
101746938	2.0886	1.57804	1.13342	0.823682	1.06169	0.757121	-0.901946	0.00206259	0.0309169	LOC101746938	NW_004581714.1	uncharacterized LOC101746938
101742191	1.77431	1.54435	1.37829	0.892722	0.996094	0.704867	-0.901688	0.000124665	0.00337893	LOC101742191	NW_004581694.1	transient receptor potential channel pyrexia-like
100379433	1.51903	1.13806	0.961952	0.813095	0.535674	0.658397	-0.897554	0.00305293	0.0414302	CPR34	NW_004582025.1	cuticular protein RR-1 motif 34
101743696	0.550448	0.520564	0.498633	0.335875	0.269818	0.280053	-0.873219	2.47836e-05	0.000885142	LOC101743696	NW_004582014.1	protein unc-13 homolog A, transcript variant X10
101744252	0.864729	1.20543	1.32086	0.57583	0.676558	0.668312	-0.868778	0.000290905	0.00670844	LOC101744252	NW_004581691.1	adenylate cyclase type 8, transcript variant X2
101742992	32.1645	30.629	27.3343	18.6821	17.7258	14.8413	-0.861	1.0624e-17	2.14496e-15	LOC101742992	NW_004582020.1	alpha-tocopherol transfer protein
101735565	1.01787	1.07805	1.05577	0.637649	0.592348	0.565029	-0.85998	3.96598e-07	2.26795e-05	LOC101735565	NW_004582016.1	voltage-dependent calcium channel subunit alpha-2/delta-3, transcript variant X1
105841811	0.373199	0.440814	0.390023	0.2112	0.274631	0.200347	-0.852841	0.00313877	0.0419053	LOC105841811	NW_004581679.1	uncharacterized LOC105841811, transcript variant X1
100379613	6.57137	5.97679	4.39003	4.32288	3.06209	2.30006	-0.851979	0.00270646	0.0383596	MS	NW_004581694.1	myosuppressin, transcript variant X1
100862776	13.8721	12.5719	9.8795	8.75171	6.32149	5.72873	-0.849829	1.28008e-07	8.06612e-06	LOC100862776	NW_004582026.1	gamma-glutamyl transpeptidase, transcript variant X2
101739084	0.743651	0.774594	0.784043	0.494227	0.397535	0.438329	-0.840564	0.000162347	0.00426021	LOC101739084	NW_004582016.1	agrin, transcript variant X2
100101199	0.20835	0.166719	0.191682	0.124714	0.093303	0.110919	-0.835543	0.00308057	0.041608	Nav	NW_004582014.1	voltage-gated sodium channel alpha subunit, transcript variant X1
101742673	1.30264	1.77852	1.51438	0.792514	0.774608	1.09982	-0.833007	0.000922665	0.0170297	LOC101742673	NW_004581693.1	uncharacterized LOC101742673, transcript variant X2
733056	20.4012	18.6515	16.1501	10.9548	10.9105	10.1569	-0.831711	3.01389e-12	3.68103e-10	Adh	NW_004581679.1	alcohol dehydrogenase-like
101742040	3.47443	2.99741	3.2081	1.64673	2.25863	1.69506	-0.829791	0.00383061	0.0480044	LOC101742040	NW_004596909.1	uncharacterized LOC101742040
101746197	83.5672	87.7094	87.1118	48.9701	53.9466	47.9211	-0.824151	2.79303e-26	1.15131e-23	LOC101746197	NW_004581849.1	heat shock 70 kDa protein cognate 5-like
101741393	2.57863	2.6784	2.77027	1.5566	1.36791	1.76659	-0.823777	4.01738e-12	4.84683e-10	LOC101741393	NW_004582009.1	uncharacterized protein CG43867
110385016	6.95343	6.56275	5.1217	4.02396	2.80978	4.04784	-0.82368	0.00386891	0.0480843	LOC110385016	NW_004581724.1	zinc finger protein 32-like
101743020	1.54104	1.53627	1.33847	0.874778	0.764844	0.947037	-0.818415	0.00149819	0.024022	LOC101743020	NW_004581719.1	allantoinase, transcript variant X3
101742213	92.9537	91.0199	95.2525	54.2832	55.9565	53.5026	-0.817687	5.67305e-26	2.24494e-23	LOC101742213	NW_004581843.1	heat shock 70 kDa protein cognate 5-like
101742772	0.610722	0.561998	0.700409	0.393817	0.331949	0.376124	-0.815306	0.000503195	0.0103495	LOC101742772	NW_004581701.1	uncharacterized LOC101742772, transcript variant X4
110385298	14.7887	18.6033	19.3952	9.30616	10.6034	11.2339	-0.809647	9.99334e-06	0.000393881	LOC110385298	NW_004581768.1	gametocyte-specific factor 1-like
101737883	5.71897	5.42825	5.4967	3.7039	2.84158	3.27302	-0.809389	2.25614e-15	3.6e-13	LOC101737883	NW_004582031.1	collagen alpha-1(I) chain, transcript variant X7
101742583	10.9775	12.9918	13.0747	6.6068	7.97452	7.31249	-0.806216	1.54968e-10	1.42446e-08	LOC101742583	NW_004581700.1	palmitoyltransferase ZDHHC5
100306947	0.623902	0.703541	0.729934	0.403965	0.430018	0.391361	-0.795456	0.000248785	0.006003	LOC100306947	NW_004582010.1	cacophony, transcript variant X13
101738997	13.8699	15.5777	12.7968	9.18905	8.14601	7.94118	-0.787638	1.17519e-16	2.11384e-14	LOC101738997	NW_004582024.1	dual 3',5'-cyclic-AMP and -GMP phosphodiesterase 11, transcript variant X7
101741615	2.47602	2.49114	1.73584	1.36104	1.53109	1.12849	-0.781067	0.0022836	0.0335187	LOC101741615	NW_004581688.1	luciferin 4-monooxygenase
101740825	16.9906	18.6666	19.9679	11.0023	11.4118	11.1981	-0.774967	1.09832e-19	2.46947e-17	LOC101740825	NW_004582010.1	cytochrome b5
101739326	49.616	52.2693	53.7189	33.243	29.8232	31.0866	-0.772018	1.26061e-22	4.02297e-20	LOC101739326	NW_004582016.1	septin-7
101746503	4.29961	4.22635	5.46379	2.58772	3.18995	2.69215	-0.771765	0.00256771	0.0368685	LOC101746503	NW_004581679.1	alcohol dehydrogenase 1-like
101740014	9.33751	9.25247	8.50382	5.97304	5.30798	5.14604	-0.769216	4.88436e-17	9.11716e-15	LOC101740014	NW_004582011.1	U1 small nuclear ribonucleoprotein 70 kDa, transcript variant X5
101746659	4.01758	4.0613	4.78169	2.78723	2.53971	2.55962	-0.754923	0.000982347	0.0176377	LOC101746659	NW_004581717.1	uncharacterized LOC101746659, transcript variant X1
692506	19.3264	18.6244	14.3773	11.5518	11.3163	9.15534	-0.754585	2.78077e-10	2.43453e-08	Nep-L	NW_004582015.1	neutral endopeptidase 24.11, transcript variant X2
101744848	6.79147	6.19553	4.32838	3.86626	3.85225	2.89493	-0.751136	8.83341e-05	0.00254778	LOC101744848	NW_004582008.1	monocarboxylate transporter 9
101742557	1.88907	2.10483	1.91712	0.917232	1.33795	1.37534	-0.749913	0.000434411	0.00916339	LOC101742557	NW_004582017.1	MICAL-like protein 1, transcript variant X2
100174935	1.37449	1.55585	1.62385	0.960838	0.903684	0.940167	-0.74814	0.000626712	0.0123507	NGR-A24	NW_004582021.1	neuropeptide receptor A24, transcript variant X3
101740048	1.03662	1.05284	0.974882	0.623888	0.694946	0.564127	-0.747655	0.00291653	0.0404107	LOC101740048	NW_004581719.1	sodium-coupled monocarboxylate transporter 1, transcript variant X2
692527	7.3596	8.76808	5.89365	3.99893	5.00183	4.5375	-0.746761	0.000897351	0.0165934	glv2	NW_004581682.1	gloverin 2, transcript variant X1
101736717	2.85713	2.82887	2.3283	1.86105	1.81571	1.2547	-0.746025	0.00269738	0.0382857	LOC101736717	NW_004581836.1	leucine-rich repeat neuronal protein 3, transcript variant X3
101736880	22.2731	19.7488	19.3005	12.7433	13.6647	11.545	-0.739054	8.89263e-16	1.44221e-13	LOC101736880	NW_004581707.1	probable cytochrome P450 49a1-like
101737430	15.5752	13.1484	14.5036	7.65406	10.3533	8.86354	-0.732306	2.56351e-07	1.50064e-05	LOC101737430	NW_004581703.1	transmembrane protein 205
101744175	2.32491	2.59142	3.02351	1.71457	1.66187	1.58231	-0.728331	5.07335e-06	0.000215411	LOC101744175	NW_004581752.1	uncharacterized LOC101744175
733003	29.4718	27.618	28.7167	16.651	12.9392	24.3744	-0.717479	1.81941e-05	0.00067513	LOC733003	NW_004581747.1	thioredoxin peroxidase
101741960	11.9561	10.3146	8.8547	6.54367	6.81342	6.2047	-0.715285	0.00123764	0.0208231	LOC101741960	NW_004581808.1	uncharacterized LOC101741960
692412	1.70132	1.69638	1.47148	1.10819	0.989075	0.969075	-0.71393	0.000316293	0.00720989	Gcy	NW_004582022.1	receptor type guanylyl cyclase
110384978	8.2526	7.56416	7.72552	5.07736	4.86261	4.91626	-0.711751	2.87686e-11	2.99587e-09	LOC110384978	NW_004581719.1	telomerase-binding protein EST1A-like
101745200	10.6387	10.1755	10.8969	6.32822	7.2101	6.57243	-0.70456	3.30728e-17	6.41548e-15	LOC101745200	NW_004582027.1	uncharacterized LOC101745200
101736596	6.06688	6.59376	6.20918	4.0037	4.1739	3.79179	-0.704032	3.03502e-15	4.76594e-13	LOC101736596	NW_004582036.1	uncharacterized LOC101736596, transcript variant X8
101743934	4.60636	3.30807	3.98612	2.71475	2.50183	2.35359	-0.699878	0.00174231	0.0269324	LOC101743934	NW_004581758.1	mitochondrial basic amino acids transporter, transcript variant X2
101746496	2.38848	2.32659	2.20539	1.46205	1.49121	1.48012	-0.689324	0.000208428	0.00523345	LOC101746496	NW_004582028.1	probable RNA-binding protein 46
100500925	1.30757	1.8383	1.79983	0.937792	1.07938	1.15631	-0.688467	0.00375502	0.0476873	LOC100500925	NW_004581809.1	ionotropic GABA-aminobutyric acid receptor RDL3, transcript variant X9
101739975	28.0972	27.5228	26.6854	17.1516	21.2169	14.5773	-0.6836	1.50589e-09	1.22113e-07	LOC101739975	NW_004582015.1	sodium/potassium/calcium exchanger 4
101744099	86.7724	78.8124	74.2607	54.6476	53.2946	46.4895	-0.681961	4.76166e-14	6.58094e-12	LOC101744099	NW_004582027.1	sialic acid synthase
101740368	1.50743	1.39023	1.3545	1.03643	0.955191	0.77162	-0.668658	0.00053812	0.0109315	LOC101740368	NW_004581824.1	ATP-binding cassette sub-family A member 1, transcript variant X2
101743197	4.09577	4.49674	4.32311	2.8664	2.94964	2.58341	-0.668078	0.000642249	0.0126067	LOC101743197	NW_004582028.1	sodium-independent sulfate anion transporter, transcript variant X2
101737707	26.3468	28.119	27.2129	18.3944	19.4315	15.3634	-0.666005	2.98002e-12	3.68103e-10	LOC101737707	NW_004581682.1	chondroadherin, transcript variant X1
101746324	8.31351	9.07071	9.33304	5.53873	6.36643	5.55865	-0.66096	2.04579e-10	1.80705e-08	LOC101746324	NW_004581719.1	telomerase-binding protein EST1A
100134930	4.81888	5.37274	4.57968	3.27982	2.9945	3.38722	-0.659874	2.38397e-06	0.000109971	mal	NW_004581705.1	molybdenum cofactor sulfurase
101743840	3.95317	3.31387	3.25012	2.47699	2.1884	2.30695	-0.639925	0.00105576	0.0185518	LOC101743840	NW_004582011.1	uncharacterized LOC101743840
101746381	4.7494	4.88743	4.32247	3.26183	3.05253	2.95069	-0.638224	0.00112613	0.0195111	LOC101746381	NW_004581715.1	ras-like GTP-binding protein RhoL
101744813	5.77021	6.44072	6.26516	4.33388	3.7312	4.22947	-0.635579	1.02394e-12	1.28226e-10	LOC101744813	NW_004582022.1	putative transcription factor capicua
110385036	4.17566	4.28243	3.83231	2.46394	2.41381	3.3475	-0.627295	3.43146e-08	2.30935e-06	LOC110385036	NW_004581681.1	uncharacterized LOC110385036, transcript variant X4
101739563	3.5131	3.8551	4.16263	2.53624	2.63639	2.56229	-0.624584	2.40107e-06	0.000109971	LOC101739563	NW_004582029.1	uncharacterized LOC101739563
101747093	7.34296	11.0104	9.95809	5.57406	7.43326	6.01986	-0.621343	7.00478e-06	0.000287545	LOC101747093	NW_004582032.1	G protein-coupled receptor kinase 2, transcript variant X2
101738989	10.0499	10.5712	10.9758	6.42606	6.88293	8.01463	-0.615455	1.2033e-06	5.9852e-05	LOC101738989	NW_004582016.1	regulator of microtubule dynamics protein 1, transcript variant X2
101738706	9.63736	7.90995	6.56523	5.59309	5.79332	4.98386	-0.604157	1.82209e-05	0.00067513	LOC101738706	NW_004581757.1	uncharacterized LOC101738706, transcript variant X1
101737970	10.151	8.38969	8.8232	5.93964	6.7766	5.91616	-0.600843	0.00185811	0.028315	LOC101737970	NW_004582027.1	mid1-interacting protein 1A
101745781	39.8922	40.4166	32.6812	27.0712	27.0551	22.9883	-0.597636	3.09585e-09	2.39275e-07	LOC101745781	NW_004582028.1	solute carrier family 25 member 38-B, transcript variant X4
101737684	4.06655	3.51961	3.37709	2.08364	2.86037	2.55132	-0.594287	0.000527215	0.010732	LOC101737684	NW_004581751.1	sialin, transcript variant X3
101744036	6.23819	4.6075	6.3	4.81656	3.01443	3.98877	-0.585066	0.00285517	0.0398352	LOC101744036	NW_004582012.1	sodium- and chloride-dependent glycine transporter 2
100328604	9.7068	13.4357	14.2807	8.22122	8.67633	8.92117	-0.584504	1.18409e-05	0.000457585	SCRB3	NW_004582013.1	scavenger receptor class B member 3
101742820	4.02254	4.36536	5.02342	3.03595	3.01037	3.20811	-0.584382	4.04045e-09	3.07478e-07	LOC101742820	NW_004581693.1	RNA-binding protein Musashi homolog Rbp6, transcript variant X4
101744761	25.2055	23.4569	24.9066	17.1229	16.7406	16.9578	-0.581222	3.21653e-15	4.97204e-13	LOC101744761	NW_004582013.1	DDB1- and CUL4-associated factor 8
692529	5.50234	6.08491	5.76886	4.25567	3.90825	4.06308	-0.553615	4.46179e-08	2.96245e-06	Adamts-1	NW_004582021.1	A disintegrin and metalloproteinase with thrombospondin motifs 1
101735992	0.587432	0.607718	0.681279	0.442481	0.350752	0.531456	-0.551645	0.00210854	0.0313682	LOC101735992	NW_004581697.1	twitchin
101739962	2.65114	2.52186	2.36846	2.0662	1.39156	1.87309	-0.54832	0.00220077	0.0324474	LOC101739962	NW_004581772.1	fibulin-1
101743101	17.0751	17.333	14.4151	11.1053	12.9427	10.459	-0.546618	2.24065e-07	1.34555e-05	LOC101743101	NW_004581686.1	probable metabolite transport protein CsbC
101743081	5.23755	5.55215	5.65421	3.75225	4.01081	3.90841	-0.542419	8.58007e-12	9.53738e-10	LOC101743081	NW_004582010.1	protein vav, transcript variant X3
101736218	4.89335	4.66487	4.83546	3.52499	3.34317	3.38089	-0.537751	8.46204e-12	9.51307e-10	LOC101736218	NW_004581679.1	lethal(3)malignant brain tumor-like protein 3, transcript variant X3
100124423	63.859	56.9312	61.2806	45.2152	47.1667	37.3993	-0.535636	1.85551e-08	1.30188e-06	Ldh	NW_004582033.1	lactate dehydrogenase
100862815	12.2299	10.8418	10.5116	9.23988	7.16656	7.61137	-0.531117	7.68178e-05	0.0022484	UGT41A2	NW_004581756.1	UDP-glycosyltransferase UGT41A2
101745258	12.5425	13.6158	12.3265	10.6019	7.87487	9.17061	-0.523939	7.64457e-07	4.00147e-05	LOC101745258	NW_004582022.1	protein piccolo, transcript variant X1
110385716	5.00189	4.91585	5.35904	3.74536	3.63438	3.61021	-0.52368	9.47287e-07	4.83067e-05	LOC110385716	NW_004582012.1	laminin subunit alpha-2-like
101741041	34.443	36.0894	40.8605	24.4509	24.0815	31.6246	-0.523424	1.53418e-06	7.40373e-05	LOC101741041	NW_004581681.1	uncharacterized LOC101741041
101745663	78.7958	78.3543	75.7202	54.3251	59.4949	54.8008	-0.513112	7.11593e-12	8.1858e-10	LOC101745663	NW_004581739.1	uncharacterized LOC101745663
101742724	81.3625	80.1392	68.9894	61.5628	56.4535	48.8544	-0.512352	2.448e-07	1.45018e-05	LOC101742724	NW_004581711.1	hydroxylysine kinase
101742623	10.5859	9.90898	8.36799	7.57378	6.45502	6.89586	-0.510559	3.76285e-05	0.0012619	LOC101742623	NW_004581684.1	putative aminopeptidase W07G4.4
110386921	28.3264	29.0891	25.5546	20.1487	22.2413	17.8105	-0.509012	1.30769e-05	0.000501435	LOC110386921	NW_004581694.1	uncharacterized LOC110386921
101736434	32.217	31.3443	34.0232	25.3909	21.8168	23.7464	-0.507098	1.44103e-09	1.17819e-07	LOC101736434	NW_004581719.1	receptor-type guanylate cyclase Gyc76C, transcript variant X2
101745176	2.5159	2.82898	2.54345	1.84179	1.90899	1.99743	-0.503971	7.73125e-09	5.62391e-07	LOC101745176	NW_004581700.1	titin
101745756	4.48545	4.73027	4.08419	3.69185	2.82373	3.18786	-0.502371	0.00120829	0.0205137	LOC101745756	NW_004581722.1	angiotensin-converting enzyme-like, transcript variant X2
105842801	26.3774	24.0628	21.0342	18.8647	18.5248	14.8031	-0.499604	6.28672e-05	0.00189617	LOC105842801	NW_004581688.1	uncharacterized oxidoreductase MT0954
110385009	1.23266	1.13019	1.18818	0.799201	0.920332	0.876438	-0.498877	0.000820187	0.0155094	LOC110385009	NW_004581723.1	microtubule-associated protein futsch-like
101739123	1.77474	1.99642	2.06026	1.29539	1.4676	1.50529	-0.498299	0.000597025	0.0118364	LOC101739123	NW_004581753.1	E3 ubiquitin-protein ligase TM129, transcript variant X3
101736325	10.6679	10.7233	10.761	8.02685	7.59179	7.96418	-0.495306	2.03284e-08	1.41626e-06	LOC101736325	NW_004582010.1	nucleolar complex protein 4 homolog B, transcript variant X2
100174823	27.507	24.1368	24.8295	20.2366	18.0945	17.9545	-0.489701	3.85418e-07	2.22979e-05	hibadh	NW_004582028.1	3-hydroxyisobutyrate dehydrogenase
101743217	33.0048	31.3089	23.5217	24.6922	22.8796	17.057	-0.48823	0.000542752	0.0109805	LOC101743217	NW_004581721.1	glycine cleavage system H protein
101738993	6.61141	6.67994	6.41165	5.44277	4.62094	4.46414	-0.487224	6.63696e-07	3.5112e-05	LOC101738993	NW_004582019.1	multidrug resistance protein homolog 49
101744460	21.4503	24.5417	25.7738	18.6741	17.1789	17.0812	-0.486668	3.14221e-08	2.12917e-06	LOC101744460	NW_004581728.1	uncharacterized LOC101744460, transcript variant X3
101740565	11.8131	12.9621	13.1443	9.58631	10.1198	8.27586	-0.486121	3.56254e-07	2.07319e-05	LOC101740565	NW_004582030.1	Krueppel-like factor luna
101741566	10.0451	10.8311	10.2733	7.13757	7.28755	8.56739	-0.485897	2.99978e-08	2.04668e-06	LOC101741566	NW_004581723.1	putative uncharacterized protein DDB_G0282499, transcript variant X8
101745221	1.99748	2.69368	2.29414	1.48877	1.94649	1.73637	-0.481019	0.00019211	0.00489831	LOC101745221	NW_004581712.1	disks large homolog 5, transcript variant X2
101741001	131.879	129.4	110.33	110.911	85.026	79.1333	-0.479392	5.86574e-05	0.00181343	LOC101741001	NW_004581727.1	synaptic vesicle glycoprotein 2C
100852386	7.78262	9.2541	8.46338	5.8494	6.36135	6.73398	-0.476332	2.46318e-05	0.000885142	LOC100852386	NW_004581695.1	ubiquitin-conjugating enzyme E2 J1-like, transcript variant X2
105842521	10.444	11.3365	10.8555	8.4779	7.88202	7.92635	-0.474496	4.09882e-05	0.0013427	LOC105842521	NW_004582031.1	GTP-binding protein Rhes
692444	229.978	232.868	220.802	178.981	178.504	150.942	-0.474153	2.0682e-08	1.43082e-06	LOC692444	NW_004581681.1	ecdysteroid-phosphate phosphatase
101738055	14.8599	17.1497	17.6971	11.5517	13.3238	12.1439	-0.473242	1.10097e-06	5.52886e-05	LOC101738055	NW_004582019.1	putative uncharacterized protein DDB_G0282133, transcript variant X2
101739824	39.5395	41.2238	41.3538	33.7478	25.3787	31.7616	-0.472655	2.48745e-06	0.000112882	LOC101739824	NW_004581762.1	girdin
101735660	28.941	31.4708	34.3913	23.6258	22.5791	24.5779	-0.470483	4.21095e-07	2.35361e-05	LOC101735660	NW_004582016.1	nucleoside diphosphate-linked moiety X motif 19-like
101735562	14.4548	12.6151	12.4617	10.7851	9.77739	8.96046	-0.468118	1.0439e-05	0.000408192	LOC101735562	NW_004582014.1	organic cation transporter protein
101741759	101.508	85.5596	71.4502	71.5255	64.6799	56.8756	-0.46716	0.000117983	0.00325128	LOC101741759	NW_004581705.1	bombyxin A-1 homolog, transcript variant X3
101738149	4.20088	5.79859	5.35883	3.66355	4.09519	3.74419	-0.465014	3.2565e-05	0.00111863	LOC101738149	NW_004582032.1	uncharacterized LOC101738149
101742650	14.8639	16.1909	16.1256	11.2435	11.5507	12.6863	-0.459307	2.44426e-07	1.45018e-05	LOC101742650	NW_004624631.1	beta-arrestin-1-like
110385321	8.22816	7.70909	8.05015	6.66871	5.20619	6.17992	-0.456979	1.46673e-06	7.11293e-05	LOC110385321	NW_004581774.1	lysosomal-trafficking regulator
101741938	74.3546	81.571	81.477	61.0318	65.504	52.3054	-0.456038	6.32945e-07	3.36652e-05	LOC101741938	NW_004581684.1	BCL2/adenovirus E1B 19 kDa protein-interacting protein 3
101738553	1.53829	1.52374	1.21829	1.0613	1.01531	1.14659	-0.455382	0.00261795	0.0373728	LOC101738553	NW_004582083.1	fibrillin-1
101740085	35.8865	35.9085	37.471	27.8369	25.8148	29.046	-0.449542	5.68032e-09	4.19368e-07	LOC101740085	NW_004581688.1	max-binding protein MNT, transcript variant X4
101745504	29.9421	27.0215	25.2132	21.1155	21.186	19.8754	-0.449339	7.76016e-08	5.01773e-06	LOC101745504	NW_004581681.1	dol-P-Man:Man(7)GlcNAc(2)-PP-Dol alpha-1,6-mannosyltransferase
101743494	13.6723	12.9563	10.7791	11.7461	8.02216	8.53404	-0.448026	0.000953888	0.0173153	LOC101743494	NW_004581714.1	C-1-tetrahydrofolate synthase, cytoplasmic, transcript variant X2
101740694	14.5087	17.5177	20.3525	11.5466	15.0224	13.1856	-0.44676	0.000296792	0.00679667	LOC101740694	NW_004582021.1	retinal dehydrogenase 1
101737586	20.6919	17.9539	17.1125	14.7343	13.288	14.2567	-0.446207	5.2873e-07	2.90596e-05	LOC101737586	NW_004581836.1	uncharacterized LOC101737586
101736055	33.0135	34.1268	30.9966	25.0231	26.287	23.0979	-0.446132	2.07194e-07	1.25753e-05	LOC101736055	NW_004582012.1	alpha-tocopherol transfer protein-like, transcript variant X1
101737321	78.995	78.4453	79.0462	61.9287	59.043	58.4322	-0.446007	1.88408e-09	1.51538e-07	LOC101737321	NW_004582031.1	pre-mRNA-splicing factor ATP-dependent RNA helicase PRP16
101737414	14.3717	14.9187	12.7359	12.5172	10.1029	9.3394	-0.441341	7.15123e-05	0.00212454	LOC101737414	NW_004582028.1	dihydropyrimidine dehydrogenase [NADP(+)]
100862791	159.354	190.025	170.583	152.889	124.761	118.218	-0.439183	2.6633e-05	0.000940999	LOC100862791	NW_004581761.1	apolipophorins, transcript variant X2
101739993	37.5179	33.6882	28.9204	30.5093	24.0987	21.6596	-0.438342	0.000506978	0.0103841	LOC101739993	NW_004581695.1	L-asparaginase 1
101746347	4.4152	5.35509	5.66878	3.85284	4.28386	3.66091	-0.436471	4.79332e-05	0.00154014	LOC101746347	NW_004582012.1	laminin subunit alpha-1
692685	83.0983	88.6623	77.3621	64.9151	68.5883	56.9764	-0.433931	2.29252e-06	0.000107488	LOC692685	NW_004581770.1	promoting protein
101746458	5.92477	7.44164	7.22315	5.45912	5.20282	5.12959	-0.431312	3.84838e-05	0.00128622	LOC101746458	NW_004581684.1	regulator of G-protein signaling 7
692423	10.1848	12.1911	14.9502	10.4525	8.68629	9.51219	-0.430831	0.00153869	0.0245916	NimB	NW_004582284.1	nimrod B
101739898	5.27588	5.05994	5.43308	4.23402	3.53654	4.35978	-0.426842	9.36209e-06	0.000371965	LOC101739898	NW_004582036.1	uncharacterized LOC101739898, transcript variant X2
101744455	1.83797	2.06306	2.05142	1.71397	1.39597	1.47097	-0.426593	0.00380385	0.0478772	LOC101744455	NW_004581716.1	kinesin-like protein CG14535, transcript variant X2
101739780	2.00301	2.19767	1.91912	1.50689	1.4027	1.80308	-0.424504	0.00328418	0.0433248	LOC101739780	NW_004581738.1	kinesin-like protein Klp98A, transcript variant X1
101742216	10.107	10.6259	9.78048	8.76989	6.87016	7.88398	-0.422087	7.94467e-06	0.000320802	LOC101742216	NW_004582008.1	phosphatidylinositol 4-phosphate 3-kinase C2 domain-containing subunit alpha, transcript variant X3
692390	35.3863	34.2721	27.4903	25.1014	24.3142	25.7114	-0.417226	2.61699e-05	0.000931291	LOC692390	NW_004582028.1	cathepsin B
101736702	3.24913	4.37921	4.1016	2.95529	3.45504	2.67345	-0.416568	0.00306808	0.0415789	LOC101736702	NW_004581709.1	ATP-binding cassette sub-family A member 3
101745750	34.3016	30.0584	29.9885	25.2347	23.6528	24.2335	-0.414792	0.000364528	0.00796086	LOC101745750	NW_004624471.1	pre-mRNA-splicing factor ATP-dependent RNA helicase PRP16-like
101739283	21.1419	21.1819	18.8688	17.3148	16.0399	14.1625	-0.41165	3.9554e-05	0.00131311	LOC101739283	NW_004582023.1	dehydrogenase/reductase SDR family member 4
100302607	9.57393	9.87015	8.20383	7.42405	6.33224	7.76263	-0.408569	0.000108068	0.00302009	Gal	NW_004581719.1	beta-galactosidase, transcript variant X14
101735640	3.9737	5.34805	5.04448	3.18112	4.60086	3.41185	-0.408027	0.00287389	0.0399318	LOC101735640	NW_004581726.1	zinc finger SWIM domain-containing protein 8, transcript variant X2
101746286	6.57738	6.18714	5.76888	5.02198	5.29019	4.11895	-0.407165	0.00191224	0.029015	LOC101746286	NW_004581741.1	putative inorganic phosphate cotransporter
101737097	4.62562	5.53566	5.24589	4.31578	3.84131	3.87122	-0.405575	0.00014252	0.00380042	LOC101737097	NW_004581709.1	WD repeat-containing protein CG11141
101746691	24.2274	19.7757	16.2668	17.473	14.9603	14.6038	-0.403361	0.00383927	0.0480176	LOC101746691	NW_004581688.1	uncharacterized oxidoreductase MT0954
101744145	10.1747	11.0139	9.25007	7.82128	8.31378	7.67269	-0.401123	4.28216e-06	0.000184993	LOC101744145	NW_004582024.1	polypeptide N-acetylgalactosaminyltransferase 5, transcript variant X4
101745193	5.82861	5.10382	5.10136	4.35495	3.77962	4.41604	-0.400837	5.27232e-05	0.00166642	LOC101745193	NW_004582011.1	unconventional myosin-XVIIIa
101744243	12.0136	11.1013	9.4608	8.66288	8.14994	8.67608	-0.400673	1.92801e-05	0.000703832	LOC101744243	NW_004582029.1	protein unc-13 homolog 4B, transcript variant X3
101736090	14.4614	13.2855	13.3417	11.327	9.29553	11.5923	-0.398921	0.000281256	0.00656243	LOC101736090	NW_004581729.1	uncharacterized LOC101736090, transcript variant X5
692464	18.4331	21.6087	22.9926	16.8117	17.5795	15.0544	-0.398328	5.56369e-05	0.00172644	aqp	NW_004582010.1	aquaporin, transcript variant X2
101744721	2.70502	2.79039	2.52909	2.03039	2.25207	2.00802	-0.39766	0.000190142	0.00486067	LOC101744721	NW_004582025.1	uncharacterized LOC101744721, transcript variant X2
101742193	5.85069	8.14153	7.27551	4.94859	6.44485	5.29883	-0.397494	0.00093748	0.0170801	LOC101742193	NW_004581702.1	coronin-7
101736349	6.84597	7.03547	7.11699	5.60481	4.85274	6.04451	-0.396108	5.08395e-05	0.00161722	LOC101736349	NW_004581679.1	BTB/POZ domain-containing protein 9, transcript variant X1
101743334	6.40368	6.13832	5.15076	4.90258	4.82857	4.15591	-0.395286	0.00227894	0.0335	LOC101743334	NW_004582028.1	inward rectifier potassium channel 2-like
692428	1572.73	1453.7	1467.26	1235.05	1028.9	1267.17	-0.394741	1.12383e-05	0.00043772	Tua1	NW_004581699.1	alpha-tubulin
101747029	17.3207	15.1574	12.5233	12.9241	11.8013	10.6475	-0.393194	0.00102864	0.0182573	LOC101747029	NW_004581729.1	transforming growth factor beta-1-induced transcript 1 protein, transcript variant X2
101746224	27.1499	24.5754	21.8156	20.6033	18.9741	18.2863	-0.392262	0.000119482	0.00327435	LOC101746224	NW_004581679.1	15-hydroxyprostaglandin dehydrogenase [NAD(+)]
105842113	7.69587	6.66845	7.33641	5.6933	5.19779	6.20785	-0.391956	0.000737247	0.0141623	LOC105842113	NW_004582013.1	lateral signaling target protein 2 homolog
101744234	5.37259	4.75354	4.45831	3.89541	3.75806	3.83001	-0.39138	0.003943	0.0489437	LOC101744234	NW_004582012.1	zinc finger protein SNAI2
101743969	5.00965	5.53593	5.76549	4.48806	3.58207	4.79223	-0.390824	0.000268359	0.00633551	LOC101743969	NW_004581718.1	DNA N6-methyl adenine demethylase, transcript variant X5
101745467	7.794	7.60756	6.23184	6.1314	5.95361	4.98796	-0.387495	0.000843925	0.0158424	LOC101745467	NW_004581726.1	opsin, ultraviolet-sensitive
101746532	3.65492	3.76081	3.9855	2.67798	3.44472	2.89168	-0.386682	5.25829e-05	0.00166642	LOC101746532	NW_004582013.1	WD repeat and FYVE domain-containing protein 3, transcript variant X5
101742003	7.4385	7.75663	7.49533	6.82973	5.22508	5.90914	-0.384168	0.000124594	0.00337893	LOC101742003	NW_004581695.1	DNA polymerase epsilon catalytic subunit A
101741358	8.64747	10.0707	9.73444	7.32121	8.37158	6.83986	-0.384058	0.000452028	0.00945435	LOC101741358	NW_004582013.1	ATP-binding cassette sub-family G member 1, transcript variant X2
101742722	3.73672	4.49045	4.09057	3.10699	3.35474	3.30496	-0.382403	0.000289694	0.00669613	LOC101742722	NW_004581700.1	uncharacterized LOC101742722
101736889	6.37947	6.06298	6.25257	4.94726	5.41412	4.4619	-0.381843	0.000107358	0.00300876	LOC101736889	NW_004581786.1	hemicentin-2
101735523	31.3217	28.3919	29.1817	24.8095	20.5094	25.2243	-0.38103	5.4164e-05	0.00170109	LOC101735523	NW_004582016.1	serine/threonine-protein kinase OSR1
101744179	46.5743	40.8471	38.9094	38.2362	29.0405	32.9052	-0.380935	0.00034507	0.0076887	LOC101744179	NW_004581809.1	anillin
101741327	55.3912	61.6029	63.0092	46.3911	52.0691	44.6927	-0.37831	1.65121e-05	0.000623491	LOC101741327	NW_004582234.1	protein lunapark-B
101736985	157.524	153.607	159.828	139.781	108.411	126.468	-0.376518	6.20505e-05	0.00188059	LOC101736985	NW_004582011.1	malate dehydrogenase, mitochondrial
101744902	41.1776	36.2608	32.9299	35.1443	26.3795	26.3013	-0.375512	0.0019501	0.029499	LOC101744902	NW_004582012.1	uncharacterized LOC101744902, transcript variant X2
101744283	10.992	12.1568	8.94484	9.55553	8.04308	7.94433	-0.375466	0.00155364	0.0247507	LOC101744283	NW_004582019.1	lysosome membrane protein 2
692630	46.0085	39.0626	34.205	34.7198	34.2878	25.9626	-0.374854	0.00281528	0.0396181	CTL11	NW_004582017.1	C-type lectin 11
101744956	1.93647	1.83215	1.95295	1.63278	1.3917	1.54093	-0.374211	0.000390449	0.00839307	LOC101744956	NW_004582018.1	protein unc-80 homolog
101739525	22.7671	23.3687	21.128	18.0513	17.2598	18.3625	-0.372844	1.24823e-06	6.14366e-05	LOC101739525	NW_004581681.1	hypoxia-inducible factor 1-alpha
101743427	21.0953	23.0281	21.513	18.5427	16.232	17.6126	-0.372216	4.23226e-06	0.000183639	LOC101743427	NW_004582033.1	kalirin
100862821	53.2186	57.5653	46.6554	46.0115	41.8681	37.8129	-0.371252	0.000148691	0.00392266	UGT46A2	NW_004582013.1	UDP-glycosyltransferase UGT46A2, transcript variant X1
101746623	35.5512	35.7445	34.0366	32.8014	22.3475	28.9275	-0.371136	0.0013659	0.0225967	LOC101746623	NW_004581761.1	protein transport protein Sec24C, transcript variant X2
101746718	20.2085	20.3483	19.6232	16.4043	15.1603	16.5388	-0.370997	4.07852e-05	0.00134049	LOC101746718	NW_004582010.1	pre-mRNA-splicing factor 38B, transcript variant X2
101746464	0.962276	1.0872	1.09727	0.833728	0.811499	0.872443	-0.370487	0.00132587	0.0220821	LOC101746464	NW_004581721.1	uncharacterized LOC101746464, transcript variant X4
692478	42.7589	41.8121	40.6392	33.8019	33.3031	33.0828	-0.368978	4.16091e-07	2.33886e-05	LOC692478	NW_004582010.1	homeobox protein extradenticle, transcript variant X5
101736493	10.0756	8.30156	9.22708	6.84476	6.4645	8.79114	-0.368853	0.00398039	0.0493459	LOC101736493	NW_004582020.1	zinc finger protein 271
692605	21.9873	21.4162	21.5801	17.9003	16.5869	17.5525	-0.367847	9.60981e-07	4.87538e-05	PKG-I	NW_004582024.1	protein kinase, cGMP-dependent, type I
101735597	28.6121	34.8164	33.5807	24.3644	29.3376	24.2359	-0.363714	0.000171217	0.00443415	LOC101735597	NW_004581725.1	protein yippee-like CG15309, transcript variant X4
101741952	10.6067	9.11714	10.2048	8.79923	6.9575	8.29847	-0.362709	0.000381831	0.00826576	LOC101741952	NW_004581730.1	protein mesh-like, transcript variant X2
101738152	25.5912	26.8283	25.5386	20.833	21.2889	20.6212	-0.360679	7.75126e-07	4.03596e-05	LOC101738152	NW_004582035.1	phosphatidylinositol 3-kinase 1, transcript variant X2
101742293	8.29925	7.95468	7.3949	6.51881	5.96657	6.55592	-0.359818	0.000982217	0.0176377	LOC101742293	NW_004581704.1	activating signal cointegrator 1 complex subunit 2
101740201	22.7645	23.8893	25.2065	19.678	21.0556	17.1637	-0.359476	0.000145406	0.00386694	LOC101740201	NW_004582018.1	protein CREG1, transcript variant X1
101743112	214.439	180.521	147.155	157.199	152.348	127.283	-0.358014	0.0033217	0.043583	LOC101743112	NW_004581739.1	uncharacterized LOC101743112
101736444	5.75391	6.72002	6.67434	4.73351	5.32979	5.40771	-0.355823	5.4156e-05	0.00170109	LOC101736444	NW_004581752.1	protein slit, transcript variant X2
100307004	3.57455	4.24343	4.59302	3.19558	3.38099	3.4579	-0.355629	0.0016463	0.0258111	CAP	NW_004581705.1	c-Cbl-associated protein, transcript variant A
692786	232.335	211.886	199.756	170.611	170.647	179.056	-0.3551	6.59718e-06	0.000271941	LOC692786	NW_004581751.1	glyceraldehyde-3-phosphate dehydrogenase, transcript variant X1
101744708	7.87762	8.87986	7.46919	6.25675	7.00199	6.30861	-0.354571	0.000557354	0.0112071	LOC101744708	NW_004582011.1	prestin, transcript variant X5
101746747	7.2342	6.88747	8.03198	6.83814	5.27178	5.83261	-0.352233	0.000926872	0.0170448	LOC101746747	NW_004581710.1	glycogen debranching enzyme
101742846	9.44653	9.28223	8.56392	7.54753	6.66076	7.89488	-0.351611	8.69647e-05	0.00251562	LOC101742846	NW_004582014.1	protein AF-9, transcript variant X10
733013	38.6447	34.8328	35.8422	28.2785	30.0466	30.3282	-0.349563	1.68571e-05	0.000634095	LOC733013	NW_004581701.1	insulin-related peptide binding protein
101744899	9.89778	8.26165	9.0145	7.08858	7.63427	7.33805	-0.347743	0.000261511	0.00623405	LOC101744899	NW_004581831.1	major facilitator superfamily domain-containing protein 8, transcript variant X1
101739311	8.07969	7.7539	7.34581	6.66666	5.87301	6.29616	-0.346451	3.63462e-05	0.00122721	LOC101739311	NW_004581883.1	cadherin-related tumor suppressor
101742584	39.8855	37.9428	39.5109	31.3651	31.5284	32.55	-0.345693	8.00528e-06	0.000321936	LOC101742584	NW_004581704.1	S-adenosylmethionine decarboxylase proenzyme, transcript variant X2
101742988	5.76118	6.58466	6.61489	5.81846	4.33784	5.26977	-0.34484	0.00145844	0.0237309	LOC101742988	NW_004582014.1	dmX-like protein 2
101737000	36.8024	42.5306	45.6391	34.7084	35.8461	31.2379	-0.344139	0.000331667	0.00745141	LOC101737000	NW_004582682.1	pancreatic triacylglycerol lipase-like
101744749	59.6935	73.5787	66.9995	63.8571	50.4452	48.6857	-0.343457	0.00208037	0.0310805	LOC101744749	NW_004581728.1	anillin-like
101737442	9.00163	9.83696	10.1676	8.97503	6.70764	7.93419	-0.343167	0.000972076	0.0175168	LOC101737442	NW_004581767.1	talin-1
101737909	11.4214	12.1039	12.8702	10.0901	9.79251	9.80972	-0.342163	3.3191e-05	0.00112838	LOC101737909	NW_004581771.1	uncharacterized LOC101737909
101737078	7.90894	7.53123	7.24435	6.12267	6.54121	5.82603	-0.341631	0.0001021	0.00288593	LOC101737078	NW_004582018.1	immunoglobulin superfamily DCC subclass member 3, transcript variant X2
101742904	35.3303	36.1237	35.185	30.8531	26.3105	29.8421	-0.340553	3.11692e-05	0.00108195	LOC101742904	NW_004582021.1	zinc finger protein 1, transcript variant X4
101741520	423.549	404.201	370.963	349.064	321.263	308.056	-0.339734	4.26413e-05	0.00138767	LOC101741520	NW_004581724.1	uncharacterized LOC101741520
100532747	87.517	84.2638	80.5937	80.0372	58.3911	68.3395	-0.333441	0.0014855	0.0239622	otu	NW_004582019.1	ovarian tumor protein, transcript variant X3
692431	35.8314	36.3664	33.907	30.7586	25.2266	31.0692	-0.33272	0.000376504	0.00816833	Tub1	NW_004581745.1	beta-tubulin, transcript variant X1
101739607	5.17405	5.1613	4.45671	4.41706	3.93497	3.78021	-0.332656	0.00144379	0.02357	LOC101739607	NW_004582015.1	uncharacterized LOC101739607
101739023	17.9499	17.2329	16.1947	15.3328	12.8431	14.0425	-0.330614	0.000502048	0.0103474	LOC101739023	NW_004581751.1	vacuolar protein sorting-associated protein 11 homolog
101740837	5.78791	6.23641	6.08907	5.41122	4.35058	5.13682	-0.330414	0.00283064	0.039665	LOC101740837	NW_004582024.1	reversion-inducing cysteine-rich protein with Kazal motifs
732993	60.6003	64.0681	59.3567	48.6448	53.6416	49.0038	-0.329736	4.54799e-05	0.00147519	LOC732993	NW_004581714.1	ML-domain containing secreted protein
101745815	12.5462	11.4476	11.9337	9.55782	10.0064	9.9887	-0.329092	0.000106799	0.00300161	LOC101745815	NW_004581749.1	general transcription factor IIH subunit 4, transcript variant X3
101742124	47.6478	55.9029	62.2527	45.8795	48.4921	42.339	-0.326364	0.00117021	0.0200229	LOC101742124	NW_004582025.1	pancreatic lipase-related protein 2
101740369	5.47861	6.06292	5.28129	4.65476	4.4403	4.76985	-0.326293	0.000521938	0.0106465	LOC101740369	NW_004581841.1	RNA-binding protein fusilli, transcript variant X1
101741858	7.88486	8.12649	7.69031	7.18152	6.18697	6.17358	-0.326225	0.00112306	0.0194919	LOC101741858	NW_004581721.1	proton-coupled amino acid transporter-like protein CG1139, transcript variant X2
101742998	6.72338	7.39715	7.00179	6.11092	5.60682	5.70439	-0.325232	6.09497e-05	0.00185531	LOC101742998	NW_004582030.1	laminin subunit alpha
101746065	22.1332	23.7451	27.5502	19.913	19.8001	20.9149	-0.324776	0.000358358	0.00790088	LOC101746065	NW_004582017.1	nuclear receptor-binding protein homolog
101736107	6.62929	6.97109	6.94006	5.70619	5.38186	5.86285	-0.324736	1.90787e-05	0.000701055	LOC101736107	NW_004582021.1	histone-lysine N-methyltransferase 2C
101737256	3.49615	3.89767	4.03599	3.0787	3.35307	3.01538	-0.32295	0.000241324	0.00589486	LOC101737256	NW_004582008.1	teneurin-m
101745556	8.88064	8.96533	9.02382	7.45998	7.47452	7.27895	-0.32216	1.91332e-05	0.000701055	LOC101745556	NW_004581691.1	glypican-4
101738426	7.13708	6.93309	6.66787	5.81504	5.60361	5.72273	-0.322091	4.83674e-05	0.00154854	LOC101738426	NW_004581684.1	uncharacterized LOC101738426
101746167	110.333	110.237	115.382	106.532	80.8996	90.033	-0.322078	0.00105411	0.0185518	LOC101746167	NW_004582035.1	dystroglycan, transcript variant X10
101744991	30.1766	28.8406	32.1033	25.0298	24.7462	25.7491	-0.318755	3.23313e-05	0.00111447	LOC101744991	NW_004582009.1	uncharacterized LOC101744991, transcript variant X3
101746084	5.44556	6.03383	5.93191	4.93663	4.44698	5.06661	-0.316938	0.000230949	0.00568353	LOC101746084	NW_004581683.1	dedicator of cytokinesis protein 1, transcript variant X3
101744606	63.9238	65.2865	60.8914	61.3531	48.2203	48.1546	-0.315586	0.00165279	0.0258719	LOC101744606	NW_004581728.1	anillin-like
101744885	172.724	166.559	164.443	145.32	129.678	143.242	-0.315378	4.68772e-05	0.00151554	LOC101744885	NW_004581693.1	cerebellar degeneration-related protein 2-like, transcript variant X3
101741326	18.5935	22.4106	21.2394	15.5033	20.2269	15.994	-0.314889	0.00315774	0.0420279	LOC101741326	NW_004582156.1	influenza virus NS1A-binding protein-like
101739867	12.5135	13.24	14.5887	11.3834	10.796	11.4023	-0.312311	0.000110452	0.00306939	LOC101739867	NW_004581724.1	spectrin beta chain, non-erythrocytic 2
101739441	145.781	139.828	152.908	117.145	119.784	128.271	-0.311898	3.43894e-05	0.00116512	LOC101739441	NW_004581704.1	protein charybde
101742560	18.3208	17.9681	19.4637	16.0383	16.1456	14.2406	-0.311705	0.000135257	0.00363614	LOC101742560	NW_004582024.1	long-chain-fatty-acid--CoA ligase 5, transcript variant X5
101746583	11.0773	10.6879	10.121	10.1707	8.02585	8.36062	-0.311046	0.00301163	0.0410166	LOC101746583	NW_004582016.1	sphingomyelin phosphodiesterase, transcript variant X1
101738146	4.98773	5.00274	4.66502	4.22884	3.85494	4.13819	-0.309407	0.000361405	0.00793924	LOC101738146	NW_004582029.1	monocarboxylate transporter 4, transcript variant X1
101735452	3.04915	3.03481	2.9075	2.39457	2.50896	2.5933	-0.309329	0.00286292	0.0398352	LOC101735452	NW_004581692.1	protein enabled, transcript variant X7
101739728	11.7404	11.1467	10.3736	9.48904	8.60691	9.64569	-0.308907	0.000270914	0.00635107	LOC101739728	NW_004581724.1	zinc finger protein 91
101735710	8.96248	9.01886	8.77196	7.68014	7.19738	7.44133	-0.308879	5.97001e-05	0.0018342	LOC101735710	NW_004582026.1	uncharacterized LOC101735710, transcript variant X8
101742624	10.4143	9.12952	8.70447	8.72141	6.75703	8.08525	-0.308075	0.00286107	0.0398352	LOC101742624	NW_004581686.1	microtubule-actin cross-linking factor 1, isoforms 1/2/3/5
101743550	18.6933	18.2733	19.474	15.9525	16.6012	14.5804	-0.307707	0.000332681	0.00745141	LOC101743550	NW_004582011.1	fructose-bisphosphate aldolase, transcript variant X6
692624	7.15405	7.27571	7.17791	6.13442	6.17773	5.73548	-0.307163	7.25378e-05	0.00214855	Chbp	NW_004581695.1	chlorophyllide A binding protein, transcript variant X2
101736510	9.48776	9.11849	9.5832	8.9242	6.91498	7.7444	-0.304516	0.00185678	0.028315	LOC101736510	NW_004581688.1	ubiquitin carboxyl-terminal hydrolase 32, transcript variant X2
101742513	2.4399	2.67682	2.65131	2.3269	1.97644	2.20239	-0.304422	0.00145809	0.0237309	LOC101742513	NW_004582019.1	neurofibromin
101742950	5.68524	5.73581	5.62193	4.90093	4.72786	4.63666	-0.304197	8.05431e-05	0.00234357	LOC101742950	NW_004582019.1	uncharacterized LOC101742950
101746988	5.78534	5.82953	5.81736	5.11591	4.64588	4.83314	-0.303889	0.000124634	0.00337893	LOC101746988	NW_004582008.1	probable phospholipid-transporting ATPase IA, transcript variant X4
105842836	74.2058	67.4832	65.7968	57.9522	60.983	54.7404	-0.30347	0.000289064	0.00669613	LOC105842836	NW_004619532.1	uncharacterized LOC105842836
101736209	5.61672	5.32419	5.56488	5.12829	4.41014	4.32425	-0.299659	0.00169936	0.0263921	LOC101736209	NW_004582028.1	caskin-2, transcript variant X9
101738751	88.2543	88.428	91.2417	65.8917	86.423	72.7921	-0.29919	0.00149446	0.024022	LOC101738751	NW_004582012.1	uncharacterized LOC101738751
101737619	8.6237	8.00081	8.47308	7.10654	7.02518	6.96507	-0.298295	0.00313205	0.0418946	LOC101737619	NW_004581691.1	exonuclease 3'-5' domain-containing protein 2
101739199	34.5212	38.9654	36.664	31.7884	30.5408	30.2765	-0.297475	0.000108509	0.00302389	LOC101739199	NW_004582033.1	CCR4-NOT transcription complex subunit 1, transcript variant X3
692821	21.3466	18.719	18.6812	16.6095	16.9762	15.8698	-0.295028	0.00188534	0.0286509	Hmgc	NW_004582027.1	hydroxymethylglutaryl-CoA lyase
101746046	5.69158	5.55067	5.26734	4.68619	4.62084	4.59814	-0.294752	0.000499494	0.0103435	LOC101746046	NW_004581738.1	AMP deaminase 2, transcript variant X13
101740859	5.89437	5.40808	5.79107	4.42479	4.86355	5.1197	-0.294048	0.00399541	0.04947	LOC101740859	NW_004581706.1	WD repeat-containing protein 20
101741238	7.02713	7.43972	7.63136	6.27672	5.92868	6.43289	-0.294039	0.000324019	0.00736823	LOC101741238	NW_004581695.1	eIF-2-alpha kinase GCN2, transcript variant X2
778462	34.4114	34.4911	31.4457	29.0686	28.2423	27.2465	-0.294014	0.00022383	0.00554356	LOC778462	NW_004581801.1	glucose-6-phosphate isomerase, transcript variant X1
101742709	15.9162	14.4693	14.8992	12.5373	14.1511	11.5534	-0.291102	0.00130497	0.0218075	LOC101742709	NW_004582033.1	proton-coupled amino acid transporter-like protein pathetic, transcript variant X2
101744578	12.9837	14.304	14.1807	11.4386	12.2488	11.3778	-0.289701	0.000186768	0.00478677	LOC101744578	NW_004582024.1	ATPase family AAA domain-containing protein 2, transcript variant X9
101740958	124.656	115.904	112.376	98.5182	99.3136	100.567	-0.289656	8.91344e-05	0.00256339	LOC101740958	NW_004581691.1	importin-5
101738493	49.925	51.2525	51.5847	45.1372	47.0547	36.9763	-0.289173	0.00171678	0.0266209	LOC101738493	NW_004582015.1	toll-like receptor 7, transcript variant X2
101741044	11.7285	13.2138	12.7572	10.6147	10.4725	10.8168	-0.288426	0.00017455	0.00449695	LOC101741044	NW_004581684.1	uncharacterized LOC101741044, transcript variant X4
101747111	23.0727	23.0815	21.9127	19.7767	18.6157	19.211	-0.288009	0.000118868	0.00326656	LOC101747111	NW_004581705.1	zinc finger MIZ domain-containing protein 1, transcript variant X3
101742566	6.52427	7.79059	7.14482	6.29373	5.41948	6.45633	-0.287761	0.00267642	0.0380429	LOC101742566	NW_004582030.1	F-actin-methionine sulfoxide oxidase Mical, transcript variant X4
692754	26.6606	29.5982	30.2786	25.7187	25.1156	22.4785	-0.286752	0.000781065	0.0148884	SGF1	NW_004581681.1	silk gland factor-1
100101209	4.54979	4.94665	4.66357	3.55207	4.39467	4.05059	-0.28604	0.0040315	0.0498545	LOC100101209	NW_004581724.1	double-stranded RNA-specific editase 1, transcript variant X4
101741505	31.0157	26.6809	23.7817	23.6822	22.1769	23.2489	-0.284421	0.00282784	0.039665	LOC101741505	NW_004582023.1	cyclin-dependent kinase 14
732932	816.345	778.839	763.239	670.49	683.588	647.348	-0.284216	9.05891e-05	0.00259768	LOC732932	NW_004582023.1	DEAD box polypeptide 5, transcript variant 2
101746369	14.7567	14.4804	14.7314	12.7774	11.3483	13.2331	-0.283125	0.00122936	0.0207544	LOC101746369	NW_004581685.1	putative glycerol kinase 5, transcript variant X2
101743317	27.1719	24.9914	26.4836	22.3556	20.4169	24.0529	-0.28273	0.000929428	0.0170591	LOC101743317	NW_004582010.1	zinc finger protein 436
100328605	9.75359	9.56847	8.79755	7.53712	8.47043	7.87429	-0.281924	0.00159087	0.0251013	SCRB4	NW_004582013.1	scavenger receptor class B member 4
101735354	21.8714	24.0934	25.0033	19.3065	21.1907	19.8547	-0.281868	0.000822256	0.0155094	LOC101735354	NW_004582031.1	selenium-binding protein 1, transcript variant X3
101740338	13.6489	14.0018	12.8018	11.9368	10.6667	11.7931	-0.281101	0.000476788	0.00993025	LOC101740338	NW_004582023.1	ubiquitin carboxyl-terminal hydrolase 10-A
101746819	92.3304	86.0191	80.4895	75.5877	76.3872	68.2316	-0.280255	0.000678998	0.0131796	LOC101746819	NW_004582027.1	facilitated trehalose transporter Tret1, transcript variant X2
101738908	54.8187	59.3258	58.255	54.2998	44.8015	47.5378	-0.280133	0.00147479	0.0238791	LOC101738908	NW_004582028.1	hepatocyte growth factor-regulated tyrosine kinase substrate, transcript variant X2
100101196	56.1191	64.4869	62.4554	54.0217	54.5932	47.1668	-0.280049	0.00137019	0.0226298	GlcNAcase2	NW_004581725.1	beta-N-acetylglucosaminidase 2
101744871	9.27289	9.85742	9.00194	8.97316	7.19819	7.77951	-0.278971	0.00324167	0.0428741	LOC101744871	NW_004582030.1	disco-interacting protein 2
101746037	33.79	35.1152	34.8846	29.1125	29.7791	29.5357	-0.278865	0.000398482	0.00851755	LOC101746037	NW_004581719.1	corepressor interacting with RBPJ 1
101741610	115.716	129.666	110.752	110.529	89.9479	102.841	-0.278099	0.00313373	0.0418946	LOC101741610	NW_004581682.1	actin, cytoplasmic A3a
692432	336.525	299.451	325.006	299.682	240.357	278.937	-0.277365	0.00284477	0.0398067	Tub3	NW_004581745.1	beta-tubulin, transcript variant X1
101747112	12.4215	15.5444	14.7846	12.5309	12.1367	11.8004	-0.277271	0.00300074	0.0409467	LOC101747112	NW_004581711.1	titin, transcript variant X3
733058	146.221	147.252	146.824	128.688	129.377	117.455	-0.276839	0.000214742	0.00534135	LOC733058	NW_004582012.1	small GTP binding protein RAB5, transcript variant X3
101739897	3.72759	3.5081	3.715	3.38301	2.84352	3.12043	-0.27678	0.00380206	0.0478772	LOC101739897	NW_004582035.1	transcriptional regulator ATRX
101740231	2.36973	2.44268	2.3944	2.11099	2.01389	2.02969	-0.275605	0.00385115	0.0480446	LOC101740231	NW_004581772.1	ankyrin-3
101740724	6.65388	7.29398	7.64939	5.97375	6.46592	6.00541	-0.275579	0.000612865	0.0121261	LOC101740724	NW_004581740.1	uncharacterized protein KIAA1109
101742327	12.306	12.5905	13.3453	11.3023	10.5442	10.8398	-0.274988	0.00107506	0.0188241	LOC101742327	NW_004581686.1	protein CASC3, transcript variant X2
101743464	6.64895	6.69746	7.17972	5.85328	5.6863	6.00641	-0.274946	0.00158964	0.0251013	LOC101743464	NW_004582013.1	non-lysosomal glucosylceramidase, transcript variant X4
692751	50.0285	55.3473	57.9017	46.6206	50.4211	42.5516	-0.273723	0.00162194	0.0254919	Xdh1	NW_004582013.1	xanthine dehydrogenase 1
101742770	12.5592	13.0749	12.3835	11.3311	9.9023	11.2853	-0.272823	0.00117001	0.0200229	LOC101742770	NW_004581695.1	protein hairless
101742928	63.6856	67.7369	55.7765	55.0571	51.6019	53.4005	-0.272793	0.00146278	0.0237443	LOC101742928	NW_004581714.1	probable G-protein coupled receptor Mth-like 2
101735682	2.90259	3.02194	2.80344	2.53706	2.44436	2.48432	-0.272691	0.000558784	0.0112131	LOC101735682	NW_004581685.1	midasin, transcript variant X2
767622	22.0497	24.1263	22.2317	19.0724	19.6884	19.7836	-0.272026	0.000869888	0.0162374	LOC767622	NW_004581719.1	NIF3-like protein, transcript variant X3
101739698	5.29455	5.29136	4.82842	4.74969	3.99995	4.44297	-0.271786	0.0027235	0.038546	LOC101739698	NW_004582019.1	putative leucine-rich repeat-containing protein DDB_G0290503, transcript variant X2
101738767	28.8254	32.8652	32.4829	27.543	25.6847	27.3876	-0.271732	0.000724865	0.0139696	LOC101738767	NW_004582027.1	uncharacterized LOC101738767
105842452	13.3531	15.2445	15.1212	12.2109	13.0577	12.1762	-0.271525	0.00180403	0.0276702	LOC105842452	NW_004582027.1	serine/arginine repetitive matrix protein 1
100127100	17.7693	19.3464	18.855	16.0731	15.9728	15.8798	-0.271346	0.000203277	0.00513014	LOC100127100	NW_004582022.1	1-cadherin, transcript variant X4
101737973	18.6376	19.4626	18.6217	17.6882	14.1218	16.7415	-0.271241	0.0029965	0.0409467	LOC101737973	NW_004582030.1	protein phosphatase 1 regulatory subunit 12B, transcript variant X14
101742959	16.5905	14.5698	16.6342	14.923	12.5034	13.5011	-0.2711	0.00297091	0.0408361	LOC101742959	NW_004582244.1	neuroglian
101746062	59.2874	64.9128	57.3143	58.12	48.7436	48.5539	-0.270325	0.00352478	0.0454637	LOC101746062	NW_004582015.1	nucleobindin-2, transcript variant X2
692657	458.781	427.534	410.387	381.281	382.943	348.294	-0.268188	0.000679628	0.0131796	RpP0	NW_004581691.1	ribosomal protein P0
101743989	7.52825	7.87636	8.0881	7.01018	6.69351	6.47299	-0.267674	0.00123512	0.0208161	LOC101743989	NW_004582011.1	ataxin-2-like protein
101738523	12.6942	13.6645	13.3225	10.8803	10.7669	12.4595	-0.266456	0.00212216	0.0315233	LOC101738523	NW_004581714.1	uncharacterized LOC101738523, transcript variant X1
101739179	8.25302	7.51594	7.5834	6.94426	6.64561	6.48348	-0.265546	0.00238938	0.0348131	LOC101739179	NW_004582009.1	xanthine dehydrogenase
692384	26.7039	29.5256	27.732	22.6559	25.1386	24.4067	-0.265281	0.0010506	0.0185269	BAEE	NW_004581681.1	BzArgOEtase
692561	7.73932	8.4552	8.36092	7.35242	6.5363	7.24581	-0.263986	0.00118018	0.0201301	Notch	NW_004582010.1	Notch homolog, transcript variant X1
101740740	10.9794	12.3627	12.0041	10.2192	10.3347	9.88118	-0.263497	0.00103162	0.0182573	LOC101740740	NW_004582016.1	uncharacterized LOC101740740, transcript variant X3
101744387	31.4729	32.5815	29.1996	27.2603	25.9552	27.0563	-0.263404	0.000650389	0.0127412	LOC101744387	NW_004582029.1	cytosolic purine 5'-nucleotidase, transcript variant X6
100145904	7.89483	9.01466	8.17807	7.06506	7.21192	7.33025	-0.262988	0.0010886	0.0190274	Snf4agamma	NW_004582033.1	SNF4/AMP-activated protein kinase gamma subunit, transcript variant X2
101739334	57.2722	57.8882	56.718	49.3045	51.0727	47.7273	-0.262236	0.000250405	0.00602739	LOC101739334	NW_004582028.1	cytohesin-1, transcript variant X4
101742491	11.5758	11.306	10.6626	9.76442	8.90814	10.2291	-0.262223	0.00121187	0.0205137	LOC101742491	NW_004581722.1	DAZ-associated protein 2, transcript variant X2
101738134	13.3621	14.6473	13.5063	12.1718	11.5457	12.0574	-0.262026	0.000660855	0.0129206	LOC101738134	NW_004582015.1	uncharacterized LOC101738134, transcript variant X8
101736883	121.644	109.889	114.138	106.638	88.0674	103.923	-0.257908	0.00378516	0.0478772	LOC101736883	NW_004581728.1	protein DEK, transcript variant X3
100529085	6.36593	7.03756	6.19363	5.94869	5.82672	5.15667	-0.257806	0.00342009	0.0444611	Apaf-1	NW_004581680.1	Apaf-1 protein, transcript variant X2
101735614	9.63834	10.1904	10.9396	9.61988	8.18232	8.8282	-0.255982	0.0035135	0.0453774	LOC101735614	NW_004582013.1	Down syndrome cell adhesion molecule-like protein Dscam2, transcript variant X49
101746737	5.23993	5.74185	5.79318	4.89853	4.93604	4.6933	-0.255649	0.00238166	0.0347518	LOC101746737	NW_004582033.1	alpha-mannosidase 2, transcript variant X2
101746473	36.1891	34.3262	32.9415	30.9818	29.0886	29.4772	-0.255397	0.000960246	0.0173669	LOC101746473	NW_004581738.1	5'-3' exoribonuclease 2 homolog
101744657	4.63474	5.05452	5.21187	4.49305	4.00039	4.42878	-0.253984	0.00366933	0.0469001	LOC101744657	NW_004582008.1	uncharacterized LOC101744657
101738029	4.58759	5.00624	4.85681	4.45635	3.96323	4.1133	-0.253459	0.00341611	0.0444611	LOC101738029	NW_004581687.1	AT-rich interactive domain-containing protein 2
101742231	1.72972	1.80205	1.696	1.48012	1.45948	1.59508	-0.252735	0.00308807	0.0416217	LOC101742231	NW_004582022.1	histone-lysine N-methyltransferase trithorax
692570	8.87264	8.58511	8.63345	7.58762	7.10135	7.94892	-0.252471	0.00151808	0.0243016	LOC692570	NW_004582013.1	ATP-binding cassette sub-family G member 1
101745047	113.785	117.153	110.326	98.2545	105.966	92.1179	-0.251111	0.00120999	0.0205137	LOC101745047	NW_004582015.1	insulin-like growth factor 2 mRNA-binding protein 1, transcript variant X2
105841232	5.58554	5.70744	5.56175	5.15594	4.42984	5.05515	-0.250998	0.00381966	0.0480044	LOC105841232	NW_004582030.1	protein Jumonji, transcript variant X2
101742268	7.47596	8.02685	7.83291	6.99334	6.31405	6.96348	-0.250641	0.00148719	0.0239622	LOC101742268	NW_004582014.1	dynein heavy chain, cytoplasmic
100862752	8.08331	7.51909	8.00661	7.52703	6.44072	6.54342	-0.249956	0.0037692	0.0478061	LOC100862752	NW_004581681.1	survivin-1, transcript variant X1
105841831	4.77874	4.8954	4.6066	4.4194	4.127	3.87661	-0.248292	0.00332849	0.0436142	LOC105841831	NW_004581823.1	uncharacterized LOC105841831
693066	563.831	497.989	515.106	463.993	456.011	454.096	-0.246014	0.00138685	0.0227995	RpS26	NW_004581704.1	ribosomal protein S26
101737550	16.4554	16.4984	15.6371	14.8527	13.2013	14.3382	-0.244024	0.00208292	0.0310805	LOC101737550	NW_004582017.1	serine/threonine-protein kinase NLK
101742433	29.6008	29.293	29.9554	25.8482	25.2901	26.4229	-0.243677	0.000823049	0.0155094	LOC101742433	NW_004581687.1	protein kinase C and casein kinase substrate in neurons protein 1, transcript variant X1
101746298	22.9065	24.4623	22.1371	21.6897	19.4413	19.7234	-0.238565	0.00295881	0.0408249	LOC101746298	NW_004582009.1	microtubule-associated protein futsch, transcript variant X4
692907	98.7727	96.0663	97.3566	84.0047	77.9365	94.0732	-0.238337	0.00379532	0.0478772	LOC692907	NW_004582012.1	stathmin, transcript variant X2
101739693	17.4833	17.3192	16.6514	15.4615	15.0275	14.5937	-0.237929	0.00139768	0.0228927	LOC101739693	NW_004582011.1	jmjC domain-containing histone demethylation protein 1, transcript variant X4
101740956	31.4687	34.4376	34.4966	30.8923	27.3959	29.7391	-0.23719	0.00386574	0.0480843	LOC101740956	NW_004581684.1	cytoplasmic aconitate hydratase, transcript variant X1
101740818	23.0372	23.3444	24.2738	19.7301	21.5684	20.6765	-0.23699	0.00205712	0.0308818	LOC101740818	NW_004581730.1	ubiquitin-like protein 3, transcript variant X4
101736775	46.5334	42.5978	41.224	39.1349	37.3313	38.1282	-0.233029	0.00300062	0.0409467	LOC101736775	NW_004582023.1	uncharacterized LOC101736775
732866	69.3079	64.9655	62.9886	59.7157	59.2134	54.7125	-0.231135	0.00278428	0.0392937	LOC732866	NW_004582030.1	ATP-binding cassette sub-family F member 2, transcript variant X1
101745724	8.76989	9.4253	9.02952	7.67038	7.86423	8.49227	-0.228039	0.00383336	0.0480044	LOC101745724	NW_004582011.1	coronin-6, transcript variant X2
101741532	16.4479	16.9623	16.565	15.3271	14.026	14.8112	-0.225796	0.00303072	0.0411853	LOC101741532	NW_004582008.1	eukaryotic translation initiation factor 5B
101745393	12.8602	12.3167	12.9467	11.2903	10.9919	11.4671	-0.223633	0.00374971	0.0476811	LOC101745393	NW_004582019.1	E3 ubiquitin-protein ligase Mdm2-like, transcript variant X1
101741764	45.9973	43.6936	47.6914	40.6686	41.0401	40.0526	-0.221954	0.00311113	0.0417618	LOC101741764	NW_004581735.1	collagen and calcium-binding EGF domain-containing protein 1
101744912	41.8183	43.3857	42.9617	38.5565	38.4073	37.695	-0.208097	0.00333606	0.0436556	LOC101744912	NW_004582031.1	arf-GAP with dual PH domain-containing protein 1, transcript variant X2
101742938	56.1492	58.6524	57.1504	65.0752	70.0691	71.5688	0.217762	0.00328683	0.0433248	LOC101742938	NW_004581794.1	hsc70-interacting protein, transcript variant X1
732910	39.2521	40.8632	39.8986	46.3339	49.3025	48.9204	0.220732	0.0033058	0.043432	LOC732910	NW_004582010.1	phosphoribosylaminoimidazole carboxylase
101746518	7.54895	7.9159	7.92228	9.45794	9.29122	9.45188	0.222053	0.0038273	0.0480044	LOC101746518	NW_004581715.1	NAD(P) transhydrogenase, mitochondrial
693113	42.467	42.8139	42.325	51.0272	51.5298	51.2928	0.22227	0.00292978	0.0405376	LOC693113	NW_004582019.1	26S proteasome non-ATPase regulatory subunit 13
732953	26.1633	27.8463	27.0274	32.8062	33.2614	31.8061	0.224784	0.00323312	0.0428182	LOC732953	NW_004581685.1	leukotriene A4 hydrolase, transcript variant X2
101741049	36.3121	36.2522	36.479	43.7212	44.8514	43.328	0.226963	0.00165562	0.0258752	LOC101741049	NW_004581691.1	choline-phosphate cytidylyltransferase B, transcript variant X4
100270770	117.773	126.791	123.295	154.216	152.577	139.63	0.231992	0.00309267	0.0416269	LOC100270770	NW_004582008.1	GTP cyclohydrolase I, transcript variant A
732918	39.9391	38.6924	39.7674	47.1891	48.8931	47.7009	0.232591	0.00198361	0.0298689	LOC732918	NW_004581806.1	interleukin enhancer binding factor, transcript variant X1
101740061	18.3057	19.3009	19.0993	23.1098	22.678	23.1012	0.232933	0.00259078	0.0371458	LOC101740061	NW_004582010.1	succinate--CoA ligase [GDP-forming] subunit beta, mitochondrial
101741200	38.0694	36.1036	34.755	46.1284	42.0641	44.0723	0.233043	0.00301416	0.0410166	LOC101741200	NW_004581704.1	bone morphogenetic protein receptor type-1B, transcript variant X2
100862760	32.7909	35.0022	34.5491	39.6203	42.2162	42.663	0.234825	0.00242261	0.0351937	3HCD	NW_004581704.1	3-hydroxyacyl-CoA dehydrogenase
101744406	44.0016	44.4639	46.4793	52.8372	53.7174	58.034	0.238494	0.0015878	0.0251013	LOC101744406	NW_004581744.1	putative fatty acyl-CoA reductase CG5065
101735495	33.0259	36.6327	37.8815	40.88	46.2179	44.4866	0.242806	0.00374443	0.0476752	LOC101735495	NW_004581700.1	B-cell receptor-associated protein 31
101738973	38.4018	37.7365	35.9692	47.3817	46.5779	43.5112	0.247234	0.0021455	0.0317745	LOC101738973	NW_004581745.1	uridine 5'-monophosphate synthase, transcript variant X2
101737095	27.8827	28.2266	27.0227	34.2194	35.7181	32.16	0.249173	0.00104537	0.0184677	LOC101737095	NW_004581691.1	dolichyl-diphosphooligosaccharide--protein glycosyltransferase subunit STT3A
101735691	18.8995	16.8225	18.0361	21.7062	22.998	21.3905	0.250429	0.001348	0.0223754	LOC101735691	NW_004581715.1	multidrug resistance protein 1A, transcript variant X6
693078	70.4507	76.904	72.1354	91.4158	93.6416	84.8221	0.250851	0.00131436	0.0219275	LOC693078	NW_004582020.1	transmembrane BAX inhibitor motif-containing protein 5, transcript variant X3
101745352	54.9514	57.5737	57.2089	65.2086	68.2141	75.4679	0.251429	0.00247309	0.0357171	LOC101745352	NW_004582031.1	10 kDa heat shock protein, mitochondrial
101741082	35.8578	35.5676	37.3123	44.8387	45.1793	43.9645	0.253495	0.000520732	0.0106438	LOC101741082	NW_004582021.1	bifunctional purine biosynthesis protein PURH, transcript variant X2
101739416	23.4076	24.3449	23.6766	28.4437	31.4455	28.187	0.254882	0.00223006	0.0328303	LOC101739416	NW_004582012.1	protein CWC15 homolog
101736496	13.9644	13.251	13.1064	15.2623	16.8764	17.5945	0.255495	0.00330035	0.043418	LOC101736496	NW_004582031.1	ATP-dependent RNA helicase DBP2
101736018	3.04448	2.87935	3.11789	3.78527	3.45682	3.93343	0.257378	0.00307763	0.041608	LOC101736018	NW_004582019.1	syntaxin-binding protein 5, transcript variant X4
101743289	53.0079	55.5023	56.8668	66.0558	71.2829	67.7912	0.262885	0.000352707	0.00781992	LOC101743289	NW_004582036.1	nucleoporin nup189
101745486	18.5112	19.5997	19.8274	24.3547	23.8891	23.7835	0.265784	0.00127337	0.0213517	LOC101745486	NW_004582013.1	cysteine and histidine-rich domain-containing protein
101742354	189.685	188.049	200.65	247.616	236.489	236.304	0.269035	0.000361932	0.00793924	LOC101742354	NW_004582011.1	uncharacterized LOC101742354
101735894	13.4415	13.7385	12.7436	16.5897	17.1905	15.9808	0.270867	0.00100128	0.017945	LOC101735894	NW_004582025.1	ATP-binding cassette sub-family G member 5, transcript variant X1
101742980	13.3373	12.0456	12.1975	15.5206	16.0436	15.3127	0.271825	0.000680764	0.0131796	LOC101742980	NW_004582008.1	transmembrane protein 184C
101739710	24.7376	26.3654	24.1197	32.4153	30.6974	30.742	0.271963	0.00114171	0.0197464	LOC101739710	NW_004581680.1	ribosome production factor 2 homolog
101746314	4.70283	4.84273	4.76951	6.42431	5.49731	5.97958	0.274402	0.00308285	0.041608	LOC101746314	NW_004582030.1	CUB and sushi domain-containing protein 3, transcript variant X3
693082	32.844	34.1328	34.8755	40.296	41.5049	45.7721	0.276711	0.00058789	0.0117022	Fah	NW_004581704.1	fumarylacetoacetate hydrolase
101741452	10.9104	10.6626	11.6091	13.6884	14.3936	13.5088	0.277643	0.000805526	0.0152841	LOC101741452	NW_004582021.1	3-hydroxyisobutyryl-CoA hydrolase, mitochondrial
101737545	24.7494	25.337	25.9111	30.8753	32.5852	31.784	0.277746	0.000350222	0.00778594	LOC101737545	NW_004582010.1	S-formylglutathione hydrolase, transcript variant X1
733001	26.8038	26.9466	24.5025	33.4713	33.4869	31.0569	0.278066	0.000887517	0.0164423	LOC733001	NW_004582047.1	serine proteinase-like protein, transcript variant X1
692574	59.4147	59.0811	63.7794	66.936	78.7809	83.3498	0.281109	0.00185132	0.0283077	ACBP	NW_004581679.1	acyl-CoA binding protein
101738358	36.662	36.3863	36.9369	42.6166	47.6724	48.0176	0.283007	0.00118949	0.020254	LOC101738358	NW_004582024.1	cytochrome c
101736960	8.78973	8.00106	8.66733	11.7659	9.92384	10.3374	0.283686	0.00175332	0.027018	LOC101736960	NW_004581691.1	FERM, RhoGEF and pleckstrin domain-containing protein 1, transcript variant X4
101737610	7.80144	7.91043	8.14036	9.55777	10.4392	10.0863	0.286966	0.00074919	0.0143638	LOC101737610	NW_004582080.1	protein AAR2 homolog
101745001	12.2314	12.577	12.2473	14.7592	15.4166	16.5998	0.288398	0.000666401	0.0130034	LOC101745001	NW_004582018.1	nucleoporin NDC1
101735731	8.65443	8.25343	7.65217	10.4489	9.66937	10.9376	0.291686	0.00173931	0.0269281	LOC101735731	NW_004581700.1	dynactin subunit 2
101736668	9.19377	7.64758	8.98084	11.2941	11.5693	9.85111	0.293717	0.0031607	0.0420279	LOC101736668	NW_004582008.1	transient receptor potential cation channel protein painless
101746752	13.3078	13.0172	12.6352	16.5947	17.2766	15.5279	0.295353	0.000242943	0.0059198	LOC101746752	NW_004581724.1	uncharacterized LOC101746752, transcript variant X2
101743457	104.465	102.345	108.296	132.065	139.398	128.427	0.296084	5.56692e-05	0.00172644	LOC101743457	NW_004581846.1	phosphoglycolate phosphatase 2, transcript variant X2
101741235	25.6798	26.0214	26.1963	32.774	33.5281	32.5941	0.296653	7.7995e-05	0.00227612	LOC101741235	NW_004581690.1	inorganic pyrophosphatase
101737567	14.0119	14.1403	15.3261	17.6138	19.223	18.4302	0.297761	0.000331331	0.00745141	LOC101737567	NW_004581695.1	succinate dehydrogenase [ubiquinone] cytochrome b small subunit, mitochondrial, transcript variant X2
101745123	101.302	100.57	114.673	132.842	150.041	119.915	0.299434	0.00214129	0.0317598	LOC101745123	NW_004581696.1	uncharacterized LOC101745123
101743600	2151.7	2105.61	2331.68	2765.59	2884.68	2739.23	0.30079	6.08272e-05	0.00185531	LOC101743600	NW_004582010.1	protein obstructor-E
692810	25.2754	25.863	28.4631	33.1618	33.4634	34.8198	0.301513	0.000170024	0.00441481	LOC692810	NW_004582023.1	EN protein binding/engrailed nuclear homeoprotein-regulated protein
101743238	30.5292	32.0988	31.5317	39.8494	39.8937	40.2378	0.301767	9.95384e-05	0.00282159	LOC101743238	NW_004582022.1	SAP domain-containing ribonucleoprotein
101745050	17.758	21.3212	23.0476	26.3309	28.2801	24.8056	0.306053	0.00168157	0.0261568	LOC101745050	NW_004582024.1	estradiol 17-beta-dehydrogenase 11, transcript variant X3
692811	33.5053	32.3558	33.5251	41.6742	43.1402	42.2293	0.306502	7.60295e-05	0.00223193	LOC692811	NW_004581695.1	electron-transfer-flavoprotein beta polypeptide
101742586	40.2618	42.9741	39.862	51.852	55.2658	50.2586	0.307042	6.21603e-05	0.00188059	LOC101742586	NW_004581719.1	uncharacterized LOC101742586, transcript variant X2
100270782	29.5122	31.6479	30.4115	38.9314	41.8311	36.5173	0.309523	0.000174113	0.00449695	Jm	NW_004581679.1	JAB-MPN domain protein
101741886	41.4145	41.2187	47.4043	53.4303	61.8543	51.4404	0.310263	0.000834725	0.0156995	LOC101741886	NW_004582030.1	uncharacterized LOC101741886, transcript variant X4
101741057	12.9322	13.6622	13.0638	17.0013	16.7043	17.1857	0.312069	0.000206424	0.00519631	LOC101741057	NW_004581719.1	lanC-like protein 2, transcript variant X2
101741628	7.9538	8.48872	8.66125	9.20194	11.4155	11.6842	0.315465	0.00239521	0.0348467	LOC101741628	NW_004581765.1	probable bifunctional methylenetetrahydrofolate dehydrogenase/cyclohydrolase 2, transcript variant X1
101744997	9.65323	9.83484	9.59709	13.0374	11.2958	13.1332	0.317456	0.000433556	0.00916339	LOC101744997	NW_004582012.1	NHL repeat-containing protein 2, transcript variant X3
101740936	19.2218	20.0262	20.5135	23.7461	24.9476	28.3467	0.318077	0.000214473	0.00534135	LOC101740936	NW_004582016.1	uncharacterized LOC101740936
101742602	5.20552	5.68693	6.14356	7.28749	7.71949	7.00512	0.320787	0.00114441	0.0197586	LOC101742602	NW_004582016.1	uncharacterized LOC101742602
101741178	76.4928	80.8071	97.6749	101.885	119.102	108.882	0.322874	0.000959602	0.0173669	LOC101741178	NW_004582027.1	uncharacterized LOC101741178, transcript variant X4
101746214	3.60903	3.58725	3.95744	4.49933	4.40512	5.53346	0.323405	0.00344275	0.044697	LOC101746214	NW_004582026.1	protein suppressor of sable, transcript variant X3
101739603	9.53408	9.60609	8.75781	11.0491	12.3318	12.6755	0.323528	0.000449231	0.00941576	LOC101739603	NW_004582010.1	box C/D snoRNA protein 1
101742906	7.71576	6.94584	7.0985	9.23698	10.0159	8.88729	0.324158	0.00282029	0.0396323	LOC101742906	NW_004582023.1	uncharacterized LOC101742906, transcript variant X4
101736059	6.03225	6.15257	5.57328	7.18947	8.24871	7.60676	0.329595	0.00128415	0.0214959	LOC101736059	NW_004582016.1	28S ribosomal protein S31, mitochondrial
101736519	7.98498	7.8537	9.44353	10.7802	11.4025	10.6978	0.330238	0.000269373	0.00633551	LOC101736519	NW_004581717.1	proton-coupled folate transporter
100174852	19.5885	19.8905	21.2779	24.1885	27.2482	27.7258	0.333386	0.000264051	0.0062644	LOC100174852	NW_004581719.1	ribosomal protein S6 kinase
100126162	9.52892	9.38595	9.33207	13.0061	10.9629	12.8144	0.333461	0.000180434	0.00463644	Jnk	NW_004581704.1	c-Jun NH2-terminal kinase, transcript variant X6
101737035	12.0912	11.9508	11.0154	14.3716	15.7182	15.5325	0.333559	0.000770035	0.0147065	LOC101737035	NW_004582025.1	uncharacterized LOC101737035
101736108	13.3582	12.4371	12.5559	15.6773	16.0894	18.2306	0.335177	0.000332788	0.00745141	LOC101736108	NW_004582023.1	uncharacterized LOC101736108
101740450	7.26737	7.03111	9.38369	9.48919	10.7357	10.7994	0.339694	0.00338226	0.0440853	LOC101740450	NW_004581727.1	organic cation/carnitine transporter 7, transcript variant X2
692990	41.9537	44.2417	42.2483	51.4308	52.9238	63.9219	0.341634	0.000117864	0.00325128	DnaJ-2	NW_004581726.1	DnaJ (Hsp40) homolog 2
101744341	12.3223	11.0553	10.8499	15.646	14.5612	14.5964	0.341683	0.00281108	0.0396154	LOC101744341	NW_004582031.1	probable tRNA N6-adenosine threonylcarbamoyltransferase
100101223	17.367	16.0991	15.8221	19.7011	21.2762	23.6045	0.342872	0.000545322	0.0110099	LOC100101223	NW_004581730.1	adiponectin receptor
101738854	3.44599	3.05294	3.13777	3.9132	4.46811	4.26175	0.345051	0.00207181	0.0310082	LOC101738854	NW_004582009.1	DNA repair protein REV1
101741032	30.3217	30.1031	33.5931	35.6191	42.4903	45.4377	0.345229	0.000267779	0.00633551	LOC101741032	NW_004582028.1	sulfotransferase 1 family member D1, transcript variant X2
101740518	110.732	96.4161	107.96	139.454	143.461	131.173	0.346518	1.79014e-05	0.000668298	LOC101740518	NW_004582025.1	elongation of very long chain fatty acids protein AAEL008004
101744618	26.5291	27.0309	25.5813	33.3192	36.2924	34.4647	0.347827	7.80675e-06	0.000316525	LOC101744618	NW_004582011.1	very-long-chain 3-oxoacyl-CoA reductase
101746519	4.06508	3.42818	3.9666	4.87965	4.85325	5.35057	0.348287	0.000289639	0.00669613	LOC101746519	NW_004581717.1	transcription factor cwo, transcript variant X6
101742144	9.21009	8.70152	8.47166	10.8907	10.9585	12.9812	0.353432	0.000229323	0.00565758	LOC101742144	NW_004581695.1	nucleoporin GLE1, transcript variant X2
692639	28.7795	30.9552	30.4253	34.0743	36.9271	48.1582	0.353769	0.0017674	0.0271927	SOD	NW_004581788.1	Cu/Zn superoxide dismutase
101746672	2.41283	2.29332	2.24522	2.91689	2.9181	3.35755	0.355874	0.00312307	0.0418653	LOC101746672	NW_004582016.1	voltage-dependent calcium channel subunit alpha-2/delta-3, transcript variant X5
101741518	17.4623	18.4427	19.3906	20.5847	26.9678	25.6415	0.356213	0.00319159	0.0423249	LOC101741518	NW_004581714.1	probable pterin-4-alpha-carbinolamine dehydratase
101739402	15.7688	18.6305	19.4931	23.0865	26.8723	21.624	0.361083	0.000581865	0.0116056	LOC101739402	NW_004581757.1	lipase 3-like
100190958	11.415	10.2249	10.2901	14.5807	13.2972	14.5324	0.362304	0.000967566	0.0174674	Ivd	NW_004582025.1	isovaleryl coenzyme A dehydrogenase
692820	28.4087	29.5518	30.0571	37.1559	40.6624	39.2801	0.363887	1.02581e-06	5.1777e-05	LOC692820	NW_004582020.1	hydroxyacyl-coenzyme A dehydrogenase
733023	10.2562	10.3513	9.57406	12.3367	13.4655	14.4098	0.367072	0.000750827	0.0143674	LOC733023	NW_004581691.1	replication factor C4
101744795	6.09149	5.69269	6.05939	7.58221	7.72775	8.50024	0.368201	3.31251e-05	0.00112838	LOC101744795	NW_004581773.1	protein unc-45 homolog B
101746322	46.0242	46.8312	50.8732	60.426	70.6902	60.9968	0.370366	5.56048e-05	0.00172644	LOC101746322	NW_004581696.1	uncharacterized LOC101746322
101737447	18.7026	18.5281	18.7753	23.9044	25.7644	25.355	0.374018	8.30282e-07	4.27811e-05	LOC101737447	NW_004581855.1	pre-rRNA processing protein FTSJ3
101746466	12.4229	11.1196	11.7822	16.6892	15.8346	14.8678	0.376545	4.03898e-05	0.00133192	LOC101746466	NW_004581724.1	suppressor of fused homolog
101745195	17.748	17.3261	16.179	22.8061	23.3468	22.6684	0.378361	1.30363e-06	6.38456e-05	LOC101745195	NW_004582017.1	nuclear cap-binding protein subunit 3
101735510	43.4141	40.3837	42.3983	58.762	58.9064	51.8958	0.378821	8.81588e-06	0.000353099	LOC101735510	NW_004581773.1	elongation of very long chain fatty acids protein AAEL008004-like
100379193	352.765	325.253	317.439	437.696	511.452	392.299	0.382803	5.95667e-05	0.0018342	CPH43	NW_004582026.1	cuticular protein hypothetical 43
101743559	35.3655	35.7405	31.8147	49.3842	45.9008	43.7019	0.386755	3.52516e-06	0.000154312	LOC101743559	NW_004582024.1	protein spaetzle 3
101743829	7.4389	8.78255	8.40526	11.1328	11.086	11.1027	0.387654	0.00087978	0.0163455	LOC101743829	NW_004581870.1	uncharacterized LOC101743829, transcript variant X1
101741707	36.015	37.8468	37.3264	45.8951	50.2146	54.7207	0.391773	1.20394e-06	5.9852e-05	LOC101741707	NW_004581704.1	60 kDa heat shock protein, mitochondrial
101741012	14.5332	14.682	16.2067	18.5156	20.1649	23.1708	0.396413	0.00134261	0.0223235	LOC101741012	NW_004581783.1	uncharacterized LOC101741012, transcript variant X3
101741254	6.85513	6.49509	6.34954	8.9163	8.70299	9.19245	0.397563	3.50072e-06	0.000153923	LOC101741254	NW_004582010.1	apoptosis regulatory protein Siva, transcript variant X2
692845	11.0807	10.8923	10.9194	13.6498	14.2675	16.9762	0.400862	0.00276087	0.039019	LOC692845	NW_004581736.1	short-chain dehydrogenease/reductase 2
101739704	11.5004	12.2316	12.3886	15.3767	17.9385	16.0178	0.401843	1.14598e-05	0.000444597	LOC101739704	NW_004582027.1	uncharacterized LOC101739704, transcript variant X2
101746484	14.3447	16.0969	15.6049	20.3114	21.189	21.4048	0.401873	4.34172e-06	0.000186751	LOC101746484	NW_004582010.1	iron-sulfur protein NUBPL
101746799	3.3031	3.03153	2.88113	4.23232	4.37624	3.97894	0.403536	0.000233904	0.00574198	LOC101746799	NW_004581717.1	uncharacterized LOC101746799, transcript variant X6
101738293	8.51607	9.07156	8.59557	9.96046	10.264	15.649	0.405612	0.00364235	0.0466155	LOC101738293	NW_004581702.1	uncharacterized LOC101738293
101744395	16.678	16.69	18.218	24.5151	21.8111	24.3264	0.406012	7.91243e-07	4.09831e-05	LOC101744395	NW_004581691.1	anoctamin-4, transcript variant X3
101742506	333.694	301.594	352.829	443.999	491.204	422.47	0.410433	1.76956e-06	8.41646e-05	LOC101742506	NW_004582011.1	uncharacterized LOC101742506, transcript variant X2
693097	57.9488	46.9898	47.9517	72.3721	71.3267	66.8055	0.414363	6.33902e-06	0.000262597	LOC693097	NW_004581685.1	glutamyl-tRNA amidotransferase subunit B
101743710	16.531	16.4576	18.0012	21.3166	22.3954	26.8183	0.419173	0.000353331	0.00781992	LOC101743710	NW_004582064.1	protein lethal(2)essential for life
101740784	564.683	448.1	397.919	714.899	651.81	585.546	0.422318	0.00032902	0.0074485	LOC101740784	NW_004581842.1	uncharacterized LOC101740784
101741420	12.8405	13.4206	13.0984	16.8537	19.1169	18.5725	0.422866	8.99732e-08	5.7799e-06	LOC101741420	NW_004581693.1	endoplasmic reticulum resident protein 44, transcript variant X1
100884166	6.28924	6.13004	7.18505	8.85094	9.5753	8.76541	0.423336	1.22964e-06	6.08239e-05	LOC100884166	NW_004582020.1	chitin synthase A, transcript variant X1
692535	52.7474	60.4469	65.0073	76.7163	91.7407	79.4663	0.427893	5.86523e-06	0.000245868	brP-1649	NW_004581691.1	juvenile hormone binding protein brP-1649
101739462	7.67053	6.96244	6.63702	9.83477	9.80699	9.97004	0.43088	0.00115667	0.0199193	LOC101739462	NW_004582010.1	uncharacterized LOC101739462
101747006	3.41277	2.85005	2.82836	4.16732	4.47674	4.01069	0.431074	0.00219338	0.0323867	LOC101747006	NW_004582024.1	runt-related transcription factor 3
101746461	19.1594	17.7571	19.3866	24.0253	30.3432	24.1281	0.431816	0.000135717	0.00363862	LOC101746461	NW_004581696.1	uncharacterized LOC101746461
101746327	5.67859	6.14533	6.27523	9.06803	7.90803	8.27956	0.432143	3.37115e-06	0.000148887	LOC101746327	NW_004581724.1	transmembrane emp24 domain-containing protein 5, transcript variant X2
692739	51.3287	50.3735	50.347	69.4952	75.3175	67.4615	0.433873	1.13002e-08	7.9852e-07	serpin-1	NW_004581829.1	antitrypsin, transcript variant X3
101739533	35.9789	41.5274	56.8386	55.9702	70.9725	60.8398	0.43395	0.00158452	0.0251013	LOC101739533	NW_004581712.1	uncharacterized LOC101739533
101736196	7.09245	7.68015	8.04637	10.6658	11.016	10.2315	0.435545	1.50377e-07	9.35646e-06	LOC101736196	NW_004582016.1	glucose-6-phosphate 1-epimerase
101744110	3.06196	3.22217	3.01515	4.26679	4.68165	4.06261	0.43754	1.35013e-05	0.000515706	LOC101744110	NW_004581691.1	zinc finger protein 39, transcript variant X23
692675	13.3132	11.5615	15.41	19.3433	19.9667	17.2576	0.441273	2.88226e-05	0.00100757	LOC692675	NW_004582020.1	dopa decarboxylase, transcript variant X3
692995	6.26889	7.3943	6.88734	8.67384	10.505	9.68559	0.442296	0.0001548	0.00407297	LOC692995	NW_004582029.1	asparagine synthetase, transcript variant X1
101741436	42.3446	43.0035	38.9278	49.0817	53.7859	72.9283	0.452158	0.00020147	0.00509754	LOC101741436	NW_004581807.1	heat shock protein Hsp-12.2
101740339	3.79502	3.42727	4.76722	5.55338	5.94294	5.49782	0.453239	0.00297145	0.0408361	LOC101740339	NW_004582023.1	uncharacterized LOC101740339
101742798	3.73588	4.46747	4.55381	5.96893	6.39547	5.71799	0.454343	0.00117186	0.0200229	LOC101742798	NW_004582013.1	protein mothers against dpp
101746759	5.13962	5.08514	4.88439	6.42279	7.21599	7.75385	0.454495	8.92955e-06	0.00035621	LOC101746759	NW_004581749.1	uncharacterized LOC101746759
101745289	11.302	11.9846	12.5926	15.9082	18.1943	16.8567	0.457806	1.96119e-07	1.2051e-05	LOC101745289	NW_004582010.1	BTB/POZ and MATH domain-containing protein 2, transcript variant X4
733044	9.03351	9.40139	8.46793	12.4108	13.5946	12.3998	0.466937	0.000252452	0.00606192	LOC733044	NW_004582016.1	legumaturain
101741941	14.5768	16.377	16.1217	21.783	24.7844	20.8222	0.469634	2.24417e-07	1.34555e-05	LOC101741941	NW_004581691.1	HIG1 domain family member 1A, mitochondrial, transcript variant X3
732909	8.74608	8.81662	7.83554	10.8366	11.2503	14.2872	0.471057	0.000224141	0.00554356	LOC732909	NW_004581749.1	AAA family ATPase
101746063	6.66	6.52598	6.51991	7.97116	7.99025	12.3248	0.472915	0.00237076	0.0346439	LOC101746063	NW_004582016.1	uncharacterized LOC101746063, transcript variant X2
101744821	3.57951	4.33463	4.10347	5.99465	6.12459	5.23252	0.481703	0.00162336	0.0254919	LOC101744821	NW_004582034.1	probable chitinase 2
692521	64.2545	66.6765	73.5281	94.328	104.8	96.2316	0.48243	3.13442e-09	2.40378e-07	GSTd2	NW_004581771.1	glutathione S-transferase delta 2, transcript variant X1
101736051	5.10585	4.86985	5.05229	6.5116	7.92954	7.27483	0.483791	9.46725e-05	0.00270692	LOC101736051	NW_004582010.1	putative RNA polymerase II subunit B1 CTD phosphatase RPAP2
110384695	17.891	18.0638	17.7059	25.082	26.777	26.2152	0.493629	8.07239e-09	5.82921e-07	LOC110384695	NW_004582008.1	ribose-5-phosphate isomerase
101740507	5.33504	7.73856	7.18194	9.25172	11.3527	8.91912	0.494958	0.000629546	0.0123819	LOC101740507	NW_004582010.1	UDP-glucuronic acid decarboxylase 1
693032	4.49194	4.73305	4.86466	7.10782	7.2075	6.21996	0.495303	2.12668e-06	0.000100187	LOC693032	NW_004581716.1	chitooligosaccharidolytic beta-N-acetylglucosaminidase, transcript variant X3
101738407	10.517	10.6898	10.0288	15.8441	15.3727	14.2895	0.495854	2.08771e-09	1.66562e-07	LOC101738407	NW_004582020.1	annulin, transcript variant X3
692757	9.8152	8.20549	8.42545	14.1279	13.054	11.6253	0.5067	4.07248e-07	2.31546e-05	Xdh2	NW_004582013.1	xanthine dehydrogenase 2
101741280	6.83875	8.07865	7.97882	10.2515	12.6106	10.9661	0.514693	0.000214885	0.00534135	LOC101741280	NW_004581687.1	aldose 1-epimerase
101742570	32.9198	35.1488	34.5445	51.7755	53.5166	47.0326	0.522279	5.80421e-10	4.8253e-08	LOC101742570	NW_004582036.1	growth arrest and DNA damage-inducible protein GADD45 alpha
692420	104.046	112.428	114.547	125.945	136.52	229.629	0.522482	0.00149653	0.024022	Hsp90	NW_004581777.1	90-kDa heat shock protein
101737823	4.9093	4.25375	4.84541	6.01632	6.46879	8.37422	0.525822	0.0011013	0.0192108	LOC101737823	NW_004582010.1	RNA-binding protein 45
101742445	104.021	96.7135	127.013	134.086	168.21	186.491	0.527011	1.03497e-05	0.000406309	LOC101742445	NW_004581730.1	uncharacterized LOC101742445
101741086	2.94827	2.50051	3.40284	3.72259	4.26699	5.33911	0.540518	0.00135765	0.0224979	LOC101741086	NW_004582025.1	elongation of very long chain fatty acids protein AAEL008004, transcript variant X4
692946	6.53567	6.01425	6.21534	8.96899	9.43193	9.96301	0.548483	0.00025313	0.00606348	CTL5	NW_004582012.1	C-type lectin 5
101745523	1.0825	0.986309	0.909654	1.38552	1.42376	1.70589	0.553421	0.00353674	0.0455585	LOC101745523	NW_004581749.1	tafazzin homolog
692858	20.117	22.4357	23.083	33.978	34.2599	31.4098	0.554458	4.74202e-11	4.7672e-09	LOC692858	NW_004581717.1	ADP-ribosylation factor-like protein, transcript variant X1
101735396	6.3237	7.0262	6.86791	11.023	10.71	8.97697	0.555149	2.82419e-06	0.000126999	LOC101735396	NW_004582022.1	acidic amino acid decarboxylase GADL1, transcript variant X2
101740301	52.1281	45.0179	47.026	78.2705	71.4285	70.0886	0.561398	6.52441e-11	6.32804e-09	LOC101740301	NW_004582027.1	prolyl endopeptidase
101741156	5.60133	5.4766	4.55557	8.74704	8.06003	7.09966	0.567242	2.47663e-05	0.000885142	LOC101741156	NW_004581760.1	synaptic vesicle 2-related protein, transcript variant X3
101741542	5.93749	5.70791	5.99006	9.25736	9.4863	8.3273	0.570629	4.77058e-11	4.7672e-09	LOC101741542	NW_004582017.1	late secretory pathway protein AVL9 homolog
110385874	1.08276	0.929365	0.976858	1.30617	1.65717	1.62573	0.571331	0.0011221	0.0194919	LOC110385874	NW_004582016.1	uncharacterized LOC110385874
101739917	7.89643	7.5571	7.60708	12.0332	12.1385	11.3608	0.576373	3.0922e-06	0.000138422	LOC101739917	NW_004581738.1	mitochondrial GTPase 1
101743629	6.93174	5.99948	6.78599	11.1465	9.7642	9.5813	0.581123	6.56722e-08	4.30261e-06	LOC101743629	NW_004581703.1	sulfite oxidase, transcript variant X2
101743008	25.0338	21.7067	26.006	41.4121	37.4995	34.0704	0.586693	5.77205e-06	0.000242991	LOC101743008	NW_004624334.1	prolyl endopeptidase-like
101738050	9.71753	9.55089	10.3741	15.0423	16.3737	14.8538	0.594044	2.41023e-05	0.000870234	LOC101738050	NW_004582010.1	U3 small nucleolar ribonucleoprotein protein IMP3, transcript variant X2
101739845	37.5305	34.9614	38.5421	58.0456	59.956	55.7486	0.598257	1.07169e-14	1.58243e-12	LOC101739845	NW_004582027.1	uncharacterized LOC101739845
101746201	7.1345	7.75435	8.30161	11.844	11.9556	12.7155	0.605709	2.32816e-11	2.50354e-09	LOC101746201	NW_004582010.1	uncharacterized protein C6orf136
101744462	8.00734	7.43499	7.31016	11.4357	11.5157	12.9653	0.611546	2.39568e-08	1.64587e-06	LOC101744462	NW_004581739.1	cyclin-H
693000	60.3768	51.9074	38.658	88.5478	80.2616	70.7094	0.620318	3.70775e-06	0.000161589	Y-fa	NW_004581684.1	yellow-fa
101743333	1.87704	1.49602	1.53494	2.79351	2.7742	2.28992	0.632831	0.00297607	0.0408361	LOC101743333	NW_004582027.1	protein scarlet, transcript variant X2
101740812	16.857	16.182	16.0678	20.5785	19.8686	38.6135	0.63782	0.000714317	0.0138022	LOC101740812	NW_004581681.1	tryptophan--tRNA ligase, cytoplasmic
100529216	1.96271	2.08848	2.05161	3.3384	3.13359	3.35222	0.638568	4.39175e-06	0.000188085	raf	NW_004582010.1	raf kinase, effector of Ras, transcript variant X2
101738115	19.3655	19.4178	20.4156	30.1127	33.3281	31.8928	0.639306	2.39672e-16	4.22137e-14	LOC101738115	NW_004581700.1	6-phosphofructo-2-kinase/fructose-2,6-bisphosphatase, transcript variant X2
101743420	51.0865	48.3843	52.7914	72.8055	88.6609	84.1251	0.641184	4.78953e-14	6.58094e-12	LOC101743420	NW_004582024.1	uncharacterized LOC101743420
101740449	5.5571	5.65088	5.24802	8.52497	8.60821	9.44782	0.644684	1.75073e-10	1.58899e-08	LOC101740449	NW_004581719.1	4-aminobutyrate aminotransferase, mitochondrial
110386487	1.70483	1.79543	1.81465	3.22352	2.73788	2.66009	0.649415	0.00196005	0.0295591	LOC110386487	NW_004582036.1	uncharacterized LOC110386487
101741917	1.03804	0.876014	0.849379	1.71881	1.38851	1.37178	0.650462	0.00328888	0.0433248	LOC101741917	NW_004582008.1	uncharacterized LOC101741917, transcript variant X2
101742617	6.98451	7.53884	7.55123	11.7191	11.9801	12.1569	0.651556	2.4322e-16	4.22137e-14	LOC101742617	NW_004581679.1	paxillin, transcript variant X1
101735652	7.3676	8.46816	9.98147	13.5872	14.5023	13.975	0.653941	1.24048e-07	7.86669e-06	LOC101735652	NW_004582008.1	ice-structuring glycoprotein-like
101747180	1.85583	1.49987	2.46482	3.13227	3.41151	2.97631	0.65911	0.00298654	0.0409223	LOC101747180	NW_004582009.1	4-coumarate--CoA ligase 1
101741726	8.01872	7.84156	7.71255	11.8811	10.3122	16.3287	0.660455	5.16874e-07	2.85667e-05	LOC101741726	NW_004582010.1	protein OPI10 homolog
101744715	0.751515	0.589236	0.660864	1.18382	1.09025	1.02406	0.673345	0.00199167	0.0299447	LOC101744715	NW_004582016.1	band 4.1-like protein 4, transcript variant X10
101743655	3.16459	2.69903	2.83589	4.5757	3.91415	5.91667	0.679866	2.65328e-05	0.000940822	LOC101743655	NW_004582029.1	monocarboxylate transporter 10, transcript variant X5
101736752	48.5288	47.8137	40.9791	87.8594	65.4594	73.9398	0.681047	4.00146e-10	3.4423e-08	LOC101736752	NW_004581700.1	myosin-IB, transcript variant X4
101735706	1.38672	1.77741	1.79107	2.59769	3.12421	2.52801	0.686254	4.79495e-05	0.00154014	LOC101735706	NW_004582018.1	solute carrier family 46 member 3, transcript variant X4
732906	7.70015	7.30438	7.31958	9.54703	9.71751	17.9462	0.687924	0.000422697	0.0089737	LOC732906	NW_004582028.1	transgelin
101737793	2.15443	1.93452	2.42924	3.64764	3.86684	3.36309	0.689654	9.84624e-09	7.05861e-07	LOC101737793	NW_004582028.1	uncharacterized LOC101737793
101736843	3.68237	4.40467	4.74711	7.63101	7.21867	6.59595	0.691389	5.35978e-10	4.49358e-08	LOC101736843	NW_004581739.1	synapse-associated protein of 47 kDa
101742946	4.43024	4.33869	5.01207	7.80025	7.15223	8.08348	0.691749	8.49187e-13	1.09104e-10	LOC101742946	NW_004582016.1	U2 snRNP-associated SURP motif-containing protein
101739971	5.90855	5.81776	5.38744	8.0278	9.01883	11.5982	0.695508	0.001553	0.0247507	LOC101739971	NW_004582010.1	PAXIP1-associated glutamate-rich protein 1
101741447	2.19276	1.85243	1.68328	2.84186	2.74001	4.09105	0.70888	9.61032e-05	0.00273204	LOC101741447	NW_004582017.1	cytochrome b561, transcript variant X3
101740700	10.6491	9.91988	8.82867	16.3156	17.3201	16.1293	0.713027	5.58003e-16	9.35648e-14	LOC101740700	NW_004582035.1	threonine--tRNA ligase, cytoplasmic, transcript variant X2
101737332	1.758	1.20777	1.71404	2.54368	2.89519	2.58937	0.729976	0.00252455	0.0363014	LOC101737332	NW_004581689.1	probable cytochrome P450 301a1, mitochondrial
101746553	5.08056	5.04586	5.36608	9.05581	8.54211	8.98475	0.73075	1.14139e-19	2.50927e-17	LOC101746553	NW_004581693.1	trafficking kinesin-binding protein milt, transcript variant X15
101742380	2.64524	2.4446	2.60948	4.08215	4.71845	4.44665	0.735006	0.000148027	0.00391559	LOC101742380	NW_004581693.1	sugar transporter SWEET1
693039	23.0454	23.2584	31.5248	46.0509	43.1459	45.3103	0.740994	2.3544e-11	2.50452e-09	Chi	NW_004582022.1	chitinase, transcript variant 4
101738468	13.6002	14.7423	14.5683	24.3722	24.1719	25.7414	0.743486	2.74328e-20	7.14192e-18	LOC101738468	NW_004581691.1	general transcription factor IIF subunit 1, transcript variant X2
101741445	6.62898	7.34476	7.57671	12.1635	12.739	12.4892	0.74611	2.17907e-17	4.31151e-15	LOC101741445	NW_004582016.1	phosphatidylinositol glycan anchor biosynthesis class U protein
105841728	1.54012	1.3594	1.41078	2.68618	2.54035	2.245	0.74636	0.000880638	0.0163455	LOC105841728	NW_004581682.1	uncharacterized LOC105841728, transcript variant X1
105842008	2.00955	1.96676	2.05076	3.31317	3.41038	3.79906	0.755581	6.4968e-05	0.00195358	LOC105842008	NW_004582010.1	U11/U12 small nuclear ribonucleoprotein 35 kDa protein
101746460	0.991239	1.1425	1.24037	1.86204	1.93406	2.10716	0.756128	0.00139624	0.0228927	LOC101746460	NW_004581689.1	glucosamine-6-phosphate isomerase 2, transcript variant X2
100500932	3.03565	2.5175	3.00922	4.14944	4.2039	6.8757	0.781421	1.61931e-05	0.000613788	LOC100500932	NW_004581725.1	inorganic phosphate co-transporter, transcript variant X2
101740300	1.0752	1.2558	1.19325	2.42666	1.96909	2.0096	0.81031	0.0023638	0.0345933	LOC101740300	NW_004582027.1	uncharacterized LOC101740300
101739451	4.30091	4.59789	4.2036	5.25358	5.08203	13.5032	0.813329	0.00362842	0.0464974	LOC101739451	NW_004581751.1	1,4-alpha-glucan-branching enzyme
101737866	1.35276	1.29181	1.48604	2.95708	2.30999	2.27883	0.820166	0.000256246	0.00612329	LOC101737866	NW_004581837.1	inverted formin-2-like
100286769	3.53175	3.11086	2.73045	7.62783	5.10253	4.34823	0.821184	2.39902e-06	0.000109971	Ldlr	NW_004581716.1	low density lipoprotein receptor, transcript variant X1
105843010	2.46174	3.2025	3.308	5.15202	6.23859	5.06679	0.826261	9.89933e-13	1.25556e-10	LOC105843010	NW_004581698.1	uncharacterized LOC105843010, transcript variant X4
101739180	0.958404	0.893036	0.909056	1.53999	1.79536	1.74828	0.833446	0.000114725	0.0031792	LOC101739180	NW_004582010.1	U7 snRNA-associated Sm-like protein LSm11, transcript variant X2
101736579	0.26299	0.334203	0.303539	0.520065	0.613225	0.531905	0.837045	0.0024288	0.0352033	LOC101736579	NW_004582012.1	tripartite motif-containing protein 45, transcript variant X2
101739565	27.5449	25.5545	28.7745	35.6513	34.0037	84.5171	0.862772	0.000548826	0.0110581	LOC101739565	NW_004582052.1	aldose reductase
101742455	0.599545	0.567254	0.445079	0.85762	1.02089	1.15028	0.865068	0.000299613	0.00684543	LOC101742455	NW_004582010.1	zinc finger protein 91, transcript variant X1
692534	16.2634	16.4778	17.5593	23.1014	25.1231	46.7803	0.867462	7.4533e-06	0.000304692	Hsp21.4	NW_004582008.1	heat shock protein hsp21.4
100141437	5.74728	6.30122	7.53012	11.3441	14.1189	11.7878	0.877778	1.86493e-10	1.67725e-08	Tret1	NW_004582016.1	trehalose transporter BmTRET1
110385577	7.51936	5.65266	5.63448	13.3259	11.4307	11.1193	0.886327	1.07744e-10	1.02491e-08	LOC110385577	NW_004582009.1	uncharacterized LOC110385577
101736753	0.42029	0.395753	0.353477	0.617671	0.854892	0.785399	0.904191	0.000441586	0.00927518	LOC101736753	NW_004581704.1	zinc finger with UFM1-specific peptidase domain protein
101743003	10.4847	9.51402	10.1147	20.6525	19.2501	18.3532	0.904458	1.84047e-22	5.35523e-20	LOC101743003	NW_004582036.1	lipoma HMGIC fusion partner-like 3 protein
101736649	0.97726	1.18055	1.53795	2.12029	1.6406	3.45317	0.913971	0.00026961	0.00633551	LOC101736649	NW_004581692.1	nephrin
100301502	9.02518	8.23612	8.23333	17.311	17.0035	15.4398	0.917811	1.55505e-10	1.42446e-08	Rrp40	NW_004581700.1	exosome complex exonuclease Rrp40
101742822	2.96641	2.93195	3.41532	6.12964	6.47061	5.65012	0.920703	2.74383e-05	0.000962577	LOC101742822	NW_004581703.1	alpha-crystallin B chain-like
101736399	8.89961	9.8531	9.04129	16.8637	19.1124	18.7649	0.930405	1.73237e-24	5.71279e-22	LOC101736399	NW_004581749.1	solute carrier family 22 member 5
101743306	16.9106	17.5139	16.5668	34.2504	35.4599	34.4143	0.982695	3.36219e-37	2.37587e-34	LOC101743306	NW_004581719.1	probable argininosuccinate lyase, transcript variant X2
101745028	2.58821	2.62476	2.13783	3.97694	4.36663	7.06588	1.01998	1.38549e-05	0.000527179	LOC101745028	NW_004581709.1	beta-hexosaminidase subunit beta
101738177	0.334681	0.296134	0.524948	0.813456	0.834621	0.807777	1.02391	0.00138737	0.0227995	LOC101738177	NW_004582013.1	triokinase/FMN cyclase
692823	42.232	46.5855	48.5198	96.0164	107.203	89.5633	1.04408	1.09712e-31	6.38459e-29	LOC692823	NW_004581693.1	isocitrate dehydrogenase
101735376	0.735876	0.607115	0.624798	1.39738	0.856915	2.07784	1.0874	0.00368152	0.0469347	LOC101735376	NW_004581738.1	N-acetyltransferase 6
101741356	0.36359	0.328022	0.405935	0.534194	0.544103	1.34214	1.08815	0.00335596	0.0438001	LOC101741356	NW_004582010.1	uncharacterized LOC101741356, transcript variant X2
101746860	0.742675	0.667713	0.571455	1.64149	1.44715	1.26737	1.09126	2.40698e-05	0.000870234	LOC101746860	NW_004582013.1	glucose dehydrogenase [FAD, quinone]
101741328	0.588006	0.631277	0.693747	1.66329	1.09875	1.49997	1.0982	0.000368507	0.0080124	LOC101741328	NW_004582348.1	uncharacterized LOC101741328
101741227	0.412931	0.295546	0.379513	0.724858	0.852176	0.851467	1.10998	0.000247359	0.00598319	LOC101741227	NW_004582023.1	enoyl-CoA delta isomerase 2, mitochondrial
101740604	0.280074	0.322162	0.177022	0.532779	0.506685	0.704245	1.12233	0.00103068	0.0182573	LOC101740604	NW_004582016.1	acetylcholinesterase-like, transcript variant X3
733073	12.9551	15.6661	13.9781	22.9975	24.8895	48.8565	1.13351	1.02213e-07	6.52385e-06	LOC733073	NW_004581705.1	SCP-related protein
101739912	0.0423299	0.0649213	0.130284	0.140119	0.214422	0.205164	1.14861	0.0037749	0.0478171	LOC101739912	NW_004581719.1	uncharacterized LOC101739912
110385018	0.426678	0.499721	0.447695	1.05053	0.864535	1.27643	1.15651	0.00158199	0.0251013	LOC110385018	NW_004581724.1	uncharacterized LOC110385018
105842127	0.194534	0.111112	0.216785	0.393631	0.434939	0.385016	1.15933	0.000438323	0.00922623	LOC105842127	NW_004582013.1	uncharacterized LOC105842127
101740553	1.40415	1.08743	0.973456	2.99964	2.7418	2.26617	1.16472	9.65206e-06	0.000381951	LOC101740553	NW_004582013.1	inactive pancreatic lipase-related protein 1
101735573	6.80831	5.51406	8.9456	15.4378	18.2723	16.1336	1.17751	4.83115e-12	5.75774e-10	LOC101735573	NW_004582029.1	juvenile hormone-binding protein
101743061	0.380592	0.325211	0.404409	0.515383	0.556945	1.56725	1.19621	0.00358379	0.045985	LOC101743061	NW_004581685.1	coiled-coil domain-containing protein 112-like, transcript variant X5
101737995	1.54289	1.30566	1.37041	3.83825	2.97876	3.24988	1.20779	8.7444e-14	1.16903e-11	LOC101737995	NW_004581781.1	inverted formin-2-like
101736856	0.175299	0.0764115	0.149083	0.266535	0.22433	0.487186	1.23239	0.00315921	0.0420279	LOC101736856	NW_004582017.1	uncharacterized LOC101736856
101746113	7.49689	8.52448	8.43493	20.7947	21.4468	17.4231	1.23905	3.1582e-37	2.37587e-34	LOC101746113	NW_004582013.1	integrin alpha-PS3-like
100327241	0.962266	0.572259	0.423097	1.92061	1.6491	1.23736	1.25496	5.99334e-05	0.00183567	LOC100327241	NW_004581717.1	uncharacterized LOC100327241, transcript variant X1
110385781	1.87919	1.84346	1.73241	3.75307	4.56794	5.52179	1.29555	6.76369e-11	6.49642e-09	LOC110385781	NW_004582013.1	zinc finger protein 506-like
101735431	0.251913	0.341622	0.173432	0.646353	0.788026	0.52762	1.31718	0.000262451	0.00624141	LOC101735431	NW_004582016.1	mono [ADP-ribose] polymerase PARP16, transcript variant X1
101735439	3.84706	3.90903	3.62576	4.28573	4.29884	21.1629	1.33371	0.00244815	0.0354087	LOC101735439	NW_004582033.1	phytanoyl-CoA dioxygenase domain-containing protein 1
101739477	8.95045	10.7835	11.2865	27.9799	25.4632	27.8314	1.33935	4.45805e-32	2.75647e-29	LOC101739477	NW_004582027.1	uncharacterized LOC101739477, transcript variant X4
110385024	0.167085	0.108533	0.20419	0.523504	0.272166	0.503946	1.36851	0.000358586	0.00790088	LOC110385024	NW_004581724.1	uncharacterized LOC110385024
101743036	1.52987	0.844689	1.17716	4.24203	3.09982	2.14085	1.37032	3.30089e-05	0.00112838	LOC101743036	NW_004582013.1	juvenile hormone acid O-methyltransferase-like
101737727	1.69046	1.69033	2.04839	4.2178	5.54685	4.83854	1.37656	4.35048e-10	3.71028e-08	LOC101737727	NW_004581837.1	organic cation transporter protein, transcript variant X1
101736658	0.466485	0.521254	0.51277	0.872342	0.585118	2.65194	1.40045	0.00259884	0.0372074	yellow-f	NW_004581729.1	protein yellow-like, transcript variant X1
101741765	0.0459999	0.0665186	0.0556205	0.0771226	0.13315	0.261507	1.4322	0.00233341	0.0341991	LOC101741765	NW_004581742.1	netrin receptor UNC5C, transcript variant X2
101742743	0.151808	0.124175	0.168725	0.365462	0.53544	0.348527	1.43363	0.0002889	0.00669613	LOC101742743	NW_004582011.1	uncharacterized LOC101742743
101742472	0.243082	0.223689	0.115102	0.422016	0.26521	0.94444	1.44764	0.00309743	0.0416344	LOC101742472	NW_004582243.1	uncharacterized LOC101742472
692615	0.322625	0.296886	0.57924	1.45629	1.01687	1.0699	1.46053	0.00036431	0.00796086	CSP5	NW_004581685.1	chemosensory protein 5
101735518	0.598842	0.907638	0.975773	2.22608	2.33158	2.83057	1.51066	2.45569e-06	0.000111955	LOC101735518	NW_004582010.1	putative sulfiredoxin
110386167	0.91576	0.801592	0.842126	1.10902	1.38786	5.3843	1.56907	0.00159409	0.025112	LOC110386167	NW_004582024.1	sentrin-specific protease 8-like
101741526	1.68658	1.07448	2.39583	5.66094	6.27973	4.10378	1.57859	1.63656e-06	7.8215e-05	LOC101741526	NW_004581775.1	leech-derived tryptase inhibitor C
110386900	0.778325	0.55252	0.581775	2.44924	1.86241	1.61673	1.58554	5.78721e-07	3.12857e-05	LOC110386900	NW_004581693.1	uncharacterized LOC110386900, transcript variant X2
692487	13.6058	11.3194	9.6358	15.8676	15.8282	79.3457	1.63176	0.000332915	0.00745141	Hsp20.1	NW_004623843.1	heat shock protein hsp20.1
101745873	0.206699	0.224348	0.240607	0.263157	0.289948	1.64267	1.65329	0.0034552	0.0447412	LOC101745873	NW_004582012.1	sodium/potassium-transporting ATPase subunit beta-1
101742227	0.474655	0.33539	0.306529	0.543285	0.400727	2.7892	1.6894	0.00349116	0.0451478	LOC101742227	NW_004582018.1	homeobox protein Hox-A2-like, transcript variant X2
105841242	12.5766	10.6026	9.52104	11.8666	9.34366	92.9553	1.75036	0.00384889	0.0480446	LOC105841242	NW_004582034.1	histone H4
101736652	4.90868	4.83485	3.41639	4.92134	4.68144	36.6025	1.75899	0.00263798	0.0376045	LOC101736652	NW_004581703.1	protein lethal(2)essential for life
692591	9.08728	8.04067	6.22683	9.1989	7.53575	66.7039	1.78405	0.00216995	0.0320887	Hsp20.4	NW_004581697.1	heat shock protein 20.4
101746275	0.241527	0.170967	0.20014	0.368998	0.338802	1.50712	1.79753	0.00110298	0.0192108	LOC101746275	NW_004581688.1	alpha-tocopherol transfer protein-like
101740545	0.541162	0.278287	0.257188	0.646606	0.473001	2.8259	1.82485	0.00186038	0.028315	LOC101740545	NW_004582008.1	lipopolysaccharide-induced tumor necrosis factor-alpha factor homolog, transcript variant X1
693002	0.326076	0.150031	0.292717	0.662339	0.330348	1.87155	1.83437	0.00116287	0.0199727	Y-fb	NW_004582610.1	yellow-fb
101742529	0.853786	0.609047	0.845377	2.92178	3.06651	2.5477	1.83749	4.41407e-16	7.52904e-14	LOC101742529	NW_004581693.1	low-density lipoprotein receptor-related protein 2, transcript variant X2
101745228	6.81745	5.88188	5.9237	23.25	22.1097	23.4005	1.83817	2.14051e-96	5.29402e-93	LOC101745228	NW_004581749.1	transmembrane protein 209
101739081	0.0784008	0.0992006	0.0452444	0.247724	0.0529519	0.539987	1.86259	0.00367934	0.0469347	LOC101739081	NW_004581858.1	ubiquitin carboxyl-terminal hydrolase 7, transcript variant X6
778521	1.61725	1.15751	1.10613	1.58618	1.32153	11.75	1.86365	0.00334138	0.0436674	LOC778521	NW_004582016.1	farnesoic acid O-methyl transferase-like
101742519	0.280864	0.21626	0.251396	0.476066	0.25938	2.1494	1.89257	0.00121303	0.0205137	LOC101742519	NW_004582026.1	dual oxidase maturation factor 1, transcript variant X2
101740333	0.905823	0.687318	0.550255	1.20511	0.933789	6.23888	1.91505	0.00087216	0.0162491	LOC101740333	NW_004582017.1	pollen-specific leucine-rich repeat extensin-like protein 3
101735384	3.36974	3.51927	2.67517	3.83886	3.35969	30.8432	1.9384	0.0019592	0.0295591	LOC101735384	NW_004581818.1	late histone H2B.L4
100307008	0.920201	1.14486	0.645744	1.2029	1.10876	8.54632	1.94944	0.00115775	0.0199193	Jheh-lp1	NW_004582029.1	juvenile hormone epoxide hydrolase-like protein 1
101737875	1.22464	0.958739	0.998564	1.56761	1.13575	10.2812	1.97481	0.00156138	0.024834	LOC101737875	NW_004582019.1	uncharacterized LOC101737875, transcript variant X7
101735803	0.100562	0.130644	0.0728264	0.154869	0.0998819	1.00046	1.99127	0.00357521	0.045985	LOC101735803	NW_004582014.1	uncharacterized LOC101735803
101747185	0.0461731	0.0594851	0.0639506	0.291787	0.299379	0.134274	2.01829	5.12819e-06	0.000216808	LOC101747185	NW_004582016.1	uncharacterized LOC101747185
100134922	1.25984	1.12068	0.743198	1.83872	1.6167	9.73772	2.02714	0.00032473	0.00736823	LOC100134922	NW_004581856.1	cytochrome b5
101742554	2.14952	1.81656	1.10264	2.27056	1.72832	17.8487	2.0551	0.0016701	0.0260193	LOC101742554	NW_004582015.1	uncharacterized LOC101742554, transcript variant X1
101745048	0.0669858	0.0264178	0.0515425	0.224614	0.226211	0.205052	2.11432	8.68373e-07	4.4512e-05	LOC101745048	NW_004582017.1	uncharacterized LOC101745048
100301499	2.86831	3.04904	1.6743	3.08053	2.97268	28.4222	2.12989	0.00180791	0.0276868	H2ax-l	NW_004581710.1	histone H2AX-like protein
101742677	0.111135	0.159085	0.0475075	0.245251	0.283563	0.916646	2.14445	0.000102447	0.00288748	LOC101742677	NW_004581715.1	uncharacterized LOC101742677
692948	0.322284	0.118629	0.347177	1.1832	1.50918	0.97011	2.15155	4.31248e-08	2.88266e-06	Lix1	NW_004582016.1	Lix1 protein
733093	1.21891	1.79467	1.47719	2.36587	1.62593	17.4436	2.19959	0.000946375	0.0172104	LOC733093	NW_004616817.1	heat shock protein 70 A1
101737453	0.642149	0.924914	0.53707	0.882176	1.07484	8.12986	2.20706	0.000725805	0.0139696	LOC101737453	NW_004582017.1	uncharacterized LOC101737453
101745812	0.260825	0.218197	0.156906	0.256872	0.188973	2.61663	2.21359	0.00250217	0.036032	LOC101745812	NW_004581725.1	RING finger protein nhl-1, transcript variant X3
101744472	0.20954	0.233417	0.186689	0.33851	0.364982	2.33784	2.21551	0.000391105	0.00839307	LOC101744472	NW_004582011.1	apyrase, transcript variant X2
101742079	0.359742	0.434492	0.432508	0.578489	0.447975	4.92965	2.22246	0.0012566	0.0211063	LOC101742079	NW_004582033.1	uncharacterized LOC101742079, transcript variant X3
692889	2.26397	2.38427	1.86783	2.71378	2.93924	26.1907	2.235	0.000388802	0.00837999	LOC692889	NW_004582013.1	mitochondrial aldehyde dehydrogenase
101740438	0.462241	0.552972	0.442051	2.03583	3.11529	2.12247	2.272	2.43693e-29	1.14803e-26	LOC101740438	NW_004581679.1	uncharacterized LOC101740438, transcript variant X7
101740730	0.716539	0.582839	0.379049	0.623771	0.43642	7.47621	2.29254	0.00248075	0.0357757	SCRB12	NW_004581760.1	scavenger receptor class B member 1-like, transcript variant X10
751080	7.50882	6.47724	4.90443	9.1384	6.69742	80.9841	2.30424	0.000388761	0.00837999	Eck	NW_004581749.1	ecdysteroid 22-kinase
101736707	0.933463	0.526478	0.463392	0.761154	0.671136	8.5032	2.31437	0.00243039	0.0352033	LOC101736707	NW_004581733.1	uncharacterized LOC101736707
733030	1.55788	1.38879	1.77934	9.09771	8.81208	7.46995	2.37231	1.62379e-22	5.02005e-20	LOC733030	NW_004581693.1	troponin C, transcript variant X1
100422790	0.524014	0.569882	0.403205	0.817115	0.686389	6.72009	2.40271	0.000433712	0.00916339	SDR1	NW_004582028.1	short-chain dehydrogenase/reductase
101746179	55.9698	52.1627	34.7228	68.7316	57.2328	661.01	2.40834	0.000245559	0.00595419	LOC101746179	NW_004581710.1	uncharacterized LOC101746179
101735832	1.2237	0.897198	0.74255	1.66158	1.42452	12.7909	2.4178	0.000142007	0.00379697	LOC101735832	NW_004581777.1	heat shock protein 70 A2
101744953	0.269744	0.251447	0.17521	1.54334	1.12624	1.16351	2.41899	1.02768e-19	2.36437e-17	LOC101744953	NW_004582016.1	dentin sialophosphoprotein
101745899	0.216428	0.173184	0.253417	0.305821	0.241507	3.11093	2.44753	0.0010207	0.0181942	LOC101745899	NW_004581729.1	putative inorganic phosphate cotransporter, transcript variant X2
692822	0.57591	0.529963	0.410712	1.05251	0.872809	6.81523	2.47318	7.49652e-05	0.00220723	Hsp70	NW_004582383.1	heat shock protein 70
101736974	0.19911	0.222841	0.157347	0.291489	0.247151	2.80865	2.47538	0.000500814	0.0103435	LOC101736974	NW_004581743.1	uncharacterized LOC101736974
101741023	1.05839	0.755309	0.831003	0.838489	0.904487	14.1165	2.52724	0.00147843	0.0238989	LOC101741023	NW_004582018.1	homeobox protein ceh-43
101746399	0.0739106	0.0618308	0.067211	0.133449	0.104376	0.992412	2.53635	0.000344828	0.0076887	LOC101746399	NW_004582016.1	protein rolling stone, transcript variant X2
692579	0.214727	0.152431	0.0755302	0.15508	0.120165	2.49776	2.59278	0.00260486	0.0372397	jhe1	NW_004581738.1	juvenile hormone esterase 1
101746838	0.675377	0.830172	0.584157	0.792182	0.662582	11.8574	2.61669	0.000624791	0.0123374	LOC101746838	NW_004581709.1	cholinesterase 1, transcript variant X1
100862708	1.44686	1.26765	1.36662	1.72073	1.26394	23.6635	2.65177	0.000467028	0.00974748	LOC100862708	NW_004581682.1	ecdysone oxidase, transcript variant X2
101742585	0.154314	0.150117	0.0814203	0.155232	0.145913	2.26065	2.676	0.000849846	0.0159233	LOC101742585	NW_004581711.1	NADPH oxidase 5, transcript variant X2
110385338	0.577228	0.595561	0.497987	0.979048	0.685207	9.47735	2.68098	0.000277686	0.00649443	LOC110385338	NW_004581777.1	heat shock protein 70 A2-like
101739177	0.587546	0.777214	0.45209	0.895086	0.545639	10.6929	2.68379	0.000806383	0.0152841	LOC101739177	NW_004582009.1	uncharacterized LOC101739177
101739653	0.740003	0.749061	0.427049	0.979815	0.741366	11.3262	2.7133	0.000366597	0.00798841	LOC101739653	NW_004582022.1	uncharacterized LOC101739653
101742361	0.75489	0.71203	0.450161	0.851869	0.535345	12.0018	2.74854	0.000926926	0.0170448	LOC101742361	NW_004582018.1	homeobox protein ceh-30
110385575	0.228375	0.0233506	0.0585748	0.962133	1.14827	0.0970951	2.79309	0.000245255	0.00595419	LOC110385575	NW_004582009.1	uncharacterized LOC110385575
101744220	0.409014	0.481498	0.496176	3.79892	3.22787	3.50797	2.8732	8.58683e-72	1.41583e-68	LOC101744220	NW_004581739.1	glutamate-gated chloride channel-like, transcript variant X7
101742071	0.136412	0.104608	0.148697	0.256561	0.207299	2.63594	2.92509	0.000164556	0.00429538	LOC101742071	NW_004582018.1	uncharacterized LOC101742071
692651	0.632611	0.55817	0.349326	0.574464	0.384539	11.3342	2.94197	0.000575661	0.0115159	Vgr	NW_004581748.1	vitellogenin receptor
101744919	0.17968	0.171959	0.132725	0.220606	0.165044	3.59165	2.9795	0.00049102	0.0102052	LOC101744919	NW_004581682.1	protein cortex, transcript variant X1
105841578	0.584483	0.685762	0.382273	0.448508	0.29607	13.0833	3.00816	0.00179866	0.0276306	LOC105841578	NW_004581739.1	uncharacterized LOC105841578, transcript variant X2
101746358	0.419335	0.340482	0.360619	0.935277	0.566437	8.19261	3.05253	7.04324e-05	0.00209876	LOC101746358	NW_004582401.1	serine/threonine-protein kinase Nek8-like
101740993	0.764475	0.590336	0.54298	5.27022	5.63987	6.46814	3.15281	3.29058e-80	6.51074e-77	LOC101740993	NW_004581693.1	serine/threonine-protein kinase fused
101741648	0.318489	0.319724	0.222785	0.418217	0.263996	7.45603	3.18201	0.000405182	0.00863893	LOC101741648	NW_004582031.1	mitochondrial cardiolipin hydrolase, transcript variant X1
101738772	0.665415	0.584495	0.418915	0.901079	0.592419	18.3091	3.50977	0.000168209	0.00437919	LOC101738772	NW_004582034.1	histone H2A, sperm
101737134	0.121709	0.037333	0.0936496	1.39176	1.26043	0.931415	3.71726	1.07174e-13	1.41369e-11	LOC101737134	NW_004624572.1	uncharacterized LOC101737134
100174917	0.0542217	0.0498959	0.0655618	0.923057	0.732427	1.10851	3.94743	2.43762e-26	1.04849e-23	NGR-A13	NW_004582017.1	neuropeptide receptor A13, transcript variant X9
110386485	0.0423888	0.0487587	0.00815405	0.755783	0.493856	0.535248	4.13636	3.38135e-18	6.9691e-16	LOC110386485	NW_004582036.1	uncharacterized LOC110386485
101737362	0.216356	0.190799	0.205783	4.32689	3.68564	3.13783	4.13827	1.54649e-191	7.64971e-188	LOC101737362	NW_004582013.1	dynein heavy chain 2, axonemal-like
101739608	0.789089	0.421627	0.362342	10.7775	9.79941	9.43797	4.22391	3.65041e-65	5.15908e-62	LOC101739608	NW_004582016.1	1-acyl-sn-glycerol-3-phosphate acyltransferase alpha-like
101736800	0.00795204	0.0292705	0.0183562	0.423555	0.472631	0.304277	4.31116	2.09946e-19	4.5152e-17	LOC101736800	NW_004581749.1	glucose dehydrogenase [FAD, quinone]
101739098	1.55515	0.832021	0.47308	1.01215	0.781653	61.3882	4.4077	0.000195591	0.00497426	LOC101739098	NW_004582034.1	histone H3
110385037	0.106976	0.0492206	0.12347	0	3.10681	3.56119	4.43384	7.5417e-06	0.000307037	LOC110385037	NW_004581727.1	cytochrome b5-like
101735534	0.136412	0.0313823	0.0524815	2.03196	2.41848	2.79253	4.97758	3.77073e-25	1.33228e-22	LOC101735534	NW_004623760.1	serine/threonine-protein kinase greatwall-like
101737016	0.0266126	0.0122447	0	0.534561	0.593148	0.544794	5.42432	1.57943e-29	7.81266e-27	LOC101737016	NW_004581736.1	uncharacterized LOC101737016, transcript variant X2
100856802	0	0.0381127	0	0.719762	0.64338	0.570522	5.55003	5.38344e-25	1.83649e-22	EAAT-2	NW_004582013.1	glutamate transporter, transcript variant X2
101739276	0.0618734	0.00948951	0	1.66642	1.37208	1.21533	5.92092	2.01391e-36	1.32824e-33	LOC101739276	NW_004582013.1	glucose dehydrogenase [FAD, quinone], transcript variant X3
101740428	0	0.0113014	0	0.354789	0.389852	0.404139	6.25507	5.05465e-20	1.25014e-17	LOC101740428	NW_004582027.1	uncharacterized LOC101740428, transcript variant X2
101741846	0	0	0.00503201	0.295194	0.225263	0.750706	7.3128	6.44023e-20	1.55398e-17	LOC101741846	NW_004581679.1	uncharacterized LOC101741846
