# Supplementary material for: Transcriptome analysis of the eggs of the silkworm pale red egg (rep-1) mutant at 36 hours after oviposition
Source: PLoS One. 2020 Aug 7;15(8):e0237242. doi: 10.1371/journal.pone.0237242 (PMC7413551; doi:10.1371/journal.pone.0237242)
Supplement: S4 Table — (XLSX) [file pone.0237242.s007.xlsx]

## Sheet: S4 Table
S4 Table Gene ontology analysis of differentially expressed genes
Gene Ontology	Class	Numbers of DEGs	Differentially expressed genes
Biological process	Behavior	3	101745750;101741610;101741941
Biological process	Biological adhesion	10	101746113;101742998;100307004;101739311;100127100;105842666;101746381;101742617;100286769;101741952
Biological process	Biological regulation	93	101737554;101742624;101745882;101747023;692390;100529085;101743081;101746084;101739334;101742513;101744912;101740338;100187557;101742798;101741610;101740825;100134922;692907;101741200;101741402;101745811;101736434;101743427;100529216;101743696;692412;101738468;101738050;101741420;100190958;100101199;101744462;692561;101737550;101746381;101737707;732932;100174935;101735523;101740449;101738358;6924…
Biological process	Cell population proliferation	2	101740825;100134922
Biological process	Cellular component organization or biogenesis	19	101742624;692907;101742950;101736325;692657;101741610;100307004;101746381;101737483;101738772;101742798;101737447;767622;101738050;105841242;101746415;110385009;101745815;101737550
Biological process	Cellular process	200	101745983;101738890;101745523;101739912;101737554;101740338;101746518;100187557;101742624;101742268;101744455;101741610;100862752;732910;101738177;693097;101740825;100134922;692428;692431;101735731;692432;733021;105842113;100145904;692907;101741200;101742950;101741402;101745811;101736434;101743427;100529216;101743696;692412;101738468;101738050;100174823;101741452;101742584;101738358;101741420;101…
Biological process	Detoxification	6	101735518;733003;101746811;101737545;101744723;692639
Biological process	Developmental process	13	101742798;101742624;101740825;100134922;110386924;692561;101746381;101745750;101741610;101737550;101738468;101742820;110385716
Biological process	Growth	3	101742624;101742798;101737550
Biological process	Immune system process	5	101740825;100134922;101746381;732918;692379
Biological process	Localization	68	101742798;101741610;101746623;100862791;101744090;101744600;101741707;100141437;101739023;101743334;101735495;101744132;101737707;101746381;100856802;101736399;101739975;101747147;101742542;101745781;101743101;101735562;692428;100500932;101741156;101743655;101735706;101744848;101744899;101741032;101736519;101738146;101737684;101746819;101745899;101735691;101743934;101746286;101744036;101742992;10…
Biological process	Locomotion	5	101737550;101746381;101742624;101742798;100307004
Biological process	Metabolic process	218	101745983;101738890;101745523;101739912;101746518;732910;101738177;693097;733021;105842113;100145904;101742950;101738468;101738050;101746101;100174823;101741452;101742584;101738358;101741328;101739416;101744462;101737917;101742003;101740812;692786;733023;101743020;693082;101737545;101741238;101740338;692823;101735510;101740518;101741086;101736985;101742798;101744723;692639;101737550;101735523;101…
Biological process	Multi-organism process	6	101745750;101741610;101742798;101746381;101735384;692379
Biological process	Multicellular organismal process	15	101742798;101742624;101740825;100134922;110386924;692561;101741941;101746381;101745750;101741610;101738079;101737550;101738468;110385716;101745467
Biological process	Negative regulation of biological process	7	101742798;101737550;101738772;101739441;692739;110386924;101742624
Biological process	Positive regulation of biological process	12	101742624;101738468;101738050;101744462;101735523;101738358;101746381;101742798;100145904;110386924;101741938;101737550
Biological process	Regulation of biological process	83	101737554;101740338;100187557;101742798;101742624;101740825;100134922;692907;101741200;101741402;101745811;101736434;101743427;100529216;101743696;692412;101738468;101738050;101741420;101744462;692561;101737550;101746381;101737707;732932;100174935;101735523;101738358;692474;693054;101745467;101746583;101738772;101738997;101742650;101747093;101746458;100174852;101743771;101742513;100500925;1005290…
Biological process	Reproduction	3	101742798;101746381;101741610
Biological process	Reproductive process	3	101742798;101746381;101741610
Biological process	Response to stimulus	63	101737554;692990;101740338;100187557;101741200;101741402;101745811;101736434;101743427;100529216;101743696;692412;101735518;733003;101746811;100145904;692561;101737550;101741941;101737545;732932;100174935;101744723;692639;101735523;692474;693054;101745467;101746583;101746381;101738997;101742650;101747093;101746458;100174852;101743771;101742513;100500925;101739441;101735384;101739334;101743081;101…
Biological process	Signaling	46	101737554;101740338;100187557;101741200;101741402;101745811;101736434;101743427;100529216;101743696;692412;101742624;692561;101737550;732932;100174935;101735523;692474;693054;101745467;101746583;101738997;101742650;101747093;101746458;100174852;101743771;101742513;100500925;101739441;101739334;101743081;101742216;100101223;101746113;692529;101736923;101742798;100174917;100187575;100126162;692858;…
Cellular component	Cell	142	101738358;101742798;101742268;101735731;101738050;101739525;101736059;101742624;101741610;101744220;693054;101741402;101744600;100141437;101745556;101739311;100127100;100101223;100174935;105842666;100500925;101740700;101742820;100124423;101741707;692428;101739441;101742623;101737414;101741235;101737917;101737545;692431;101740812;101743494;100145904;101746460;692420;692639;101745352;692432;1002707…
Cellular component	Cell junction	6	101744090;101744600;101744220;100500925;101741952;101742624
Cellular component	Cell part	141	101738358;101742798;101742268;101735731;101738050;101739525;101736059;101742624;101741610;101744220;693054;101741402;101744600;100141437;101745556;101739311;100127100;100101223;100174935;105842666;100500925;101740700;101742820;100124423;101741707;692428;101739441;101742623;101737414;101741235;101737917;101737545;692431;101740812;101743494;100145904;101746460;692420;692639;101745352;692432;1002707…
Cellular component	Extracellular region	14	692739;101746510;101739125;692379;693039;101737326;733073;100174839;101740553;101742505;101737637;101742124;692403;101737385
Cellular component	Extracellular region part	3	692739;101746510;101739125
Cellular component	Membrane	177	101744220;693054;101741402;101744600;100141437;101745556;101739311;100127100;100101223;100174935;105842666;100500925;101738358;101740142;101746327;100307008;101742519;101738748;692474;101738538;101739276;100174917;100856802;101736399;101743003;101740825;101737554;101741445;101742249;100187557;101736923;101744522;101737707;101745811;101742662;101744090;101742583;692506;101736434;101747147;10174254…
Cellular component	Membrane part	156	101738358;101740142;101746327;100307008;101742519;101738748;101744220;692474;101738538;101739276;100174917;693054;100856802;101736399;101743003;101741402;101740825;101737554;101741445;101742249;100187557;101736923;101744522;101737707;101745811;101742662;101744090;101744600;101742583;100141437;692506;101736434;101747147;101742542;101745781;101737793;101741420;100862776;101739913;105842074;10174310…
Cellular component	Membrane-enclosed lumen	13	101738358;101742798;101736059;101741610;101738050;692820;101738468;101744462;101737447;101738772;101745815;101742846;101735384
Cellular component	Organelle	76	101738358;101742798;101742268;101735731;101738050;101736059;101742624;101741610;101742617;101736960;692820;100174852;692657;692591;732953;101738468;101736218;101742570;692478;101739525;101742904;101742950;101742003;101742071;101739098;101746519;101738767;692754;101742361;100145904;101741023;100301499;101737550;101747006;101742231;105841242;110385016;101736493;101740142;101746327;100307008;1017425…
Cellular component	Organelle part	41	101738358;101742798;101742268;101735731;101738050;101736059;101742624;101741610;692820;101738468;101740142;101746327;100307008;101742519;101744462;101737447;101746623;101738772;693066;101741938;101737567;101741447;101745781;101739917;101746518;101745750;101739416;101744145;101737483;101745815;101739098;100301499;101735384;105841242;692428;692431;110385009;692432;101742846;101742144;101736752
Cellular component	Protein-containing complex	40	101742798;101742820;101742268;101735731;101738050;101739525;101736059;101741610;692820;693097;100174852;692657;692591;732953;693113;101738468;101745873;101746113;101744462;101746623;101743217;693066;767622;100101199;101745750;101739416;101745815;101746415;100301502;101738772;101739098;100301499;101735384;105841242;101742846;101746458;101741584;100306947;101742144;101736752
Cellular component	Supramolecular complex	6	101742624;692428;692431;110385009;692432;101741610
Cellular component	Synapse	2	101744220;100500925
Cellular component	Virion	3	101742820;101738050;105842008
Cellular component	Virion part	3	101742820;101738050;105842008
Molecular function	Antioxidant activity	5	733003;101746811;101744723;692639;101735518
Molecular function	Binding	242	101742798;101740201;101745556;101743020;692823;100174823;692786;101746518;100101223;101745195;101745750;101737823;101736702;101745815;101742946;100301502;101745047;732918;101741518;100101209;101738468;101740825;101736880;101737447;100127117;100134922;101738358;101737332;101741505;101746811;100127130;101736218;692478;101742904;101742071;692754;101742361;101741023;101740956;101739334;100145904;1001…
Molecular function	Catalytic activity	237	733003;101746811;101737545;101742584;100126162;101737550;101745756;100174823;101747093;780849;101738891;101739451;101742268;101744455;692820;101737414;101742583;101735943;101743166;101745504;101742724;100134930;693097;101735510;101740518;101747023;693038;101746747;101741086;732918;101738854;101744341;101741518;110384695;101737447;101736596;692379;101738115;101738149;732953;101745983;101738890;101…
Molecular function	Molecular function regulator	12	101742513;101744912;100529085;101739334;692739;110386924;101738123;101744462;100174839;101743081;101743427;101746084
Molecular function	Molecular transducer activity	15	101736923;101741200;101742798;100187575;100500925;100187557;693054;101737554;101745467;101746583;692474;100174917;732932;100174935;692605
Molecular function	Structural molecule activity	13	692428;692431;692432;101741610;100379468;100379433;101738050;101736059;693066;732953;692487;101743710;692591
Molecular function	Transcription regulator activity	5	692478;101739525;101745815;692754;101747006
Molecular function	Translation regulator activity	2	101736090;101741532
Molecular function	Transporter activity	36	101742992;101747147;101745781;101736055;692464;101742363;101740368;101736923;101742191;101744290;101736668;101744708;101743197;100856802;100862791;101739975;100141437;100306947;101738146;101743334;101744220;100500925;692428;101735691;101744132;101742542;101744036;101741707;101738232;100101199;101736399;101743101;101735562;101741032;101737684;101737707
