# Supplementary material for: Transcriptome analysis of the eggs of the silkworm pale red egg (rep-1) mutant at 36 hours after oviposition
Source: PLoS One. 2020 Aug 7;15(8):e0237242. doi: 10.1371/journal.pone.0237242 (PMC7413551; doi:10.1371/journal.pone.0237242)
Supplement: S5 Table — (XLSX) [file pone.0237242.s008.xlsx]

## Sheet: S5 Table
S5 Table KEGG pathway enrichment.
Pathway ID	Pathways	Input number	Background number	P-Value	Corrected P-Value	Input genes	Linkage
bmor01100	Metabolic pathways	89	974	3.17526e-07	3.33403e-05	101742623; 101742584; 101737567; 101741628; 101737060; 100190958; 692821; 692820; 692823; 101741452; 100862760; 101743464; 101741082; 100862821; 101740449; 101746460; 100529206; 101736474; 101745115; 101742216; 100862776; 101739565; 100174823; 101745504; 692889; 732953; 101747023; 101744618; 101743217; 692751; 692757; 100270770; 101742998; 101746101; 101737095; 101738079; 101745028; 693032; 10174…	http://www.genome.jp/kegg-bin/show_pathway?bmor01100/bmor:692995%09red/bmor:101744145%09red/bmor:101736985%09red/bmor:101741628%09red/bmor:732953%09red/bmor:778462%09red/bmor:101742724%09red/bmor:101738358%09red/bmor:693097%09red/bmor:101744618%09red/bmor:100862776%09red/bmor:101745504%09red/bmor:100529206%09red/bmor:692786%09red/bmor:101744099%09red/bmor:101737414%09red/bmor:101746101%09red/bmor…
bmor04213	Longevity regulating pathway-multiple species	16	72	4.75525e-06	0.000249651	101736652; 101744252; 100145904; 733093; 101743710; 101744723; 101735832; 692591; 101741402; 692639; 692822; 101741436; 101741759; 692754; 692487; 100174852	http://www.genome.jp/kegg-bin/show_pathway?bmor04213/bmor:101743710%09red/bmor:101741402%09red/bmor:101744252%09red/bmor:101736652%09red/bmor:100174852%09red/bmor:100145904%09red/bmor:733093%09red/bmor:692822%09red/bmor:101735832%09red/bmor:692487%09red/bmor:692591%09red/bmor:101744723%09red/bmor:692754%09red/bmor:101741436%09red/bmor:692639%09red/bmor:101741759%09red
bmor00280	Valine, leucine and isoleucine degradation	10	40	0.00012566	0.00439812	100862760; 100190958; 101740694; 100174823; 101737060; 101740449; 692821; 692820; 101741452; 692889	http://www.genome.jp/kegg-bin/show_pathway?bmor00280/bmor:101740694%09red/bmor:100190958%09red/bmor:101737060%09red/bmor:101741452%09red/bmor:100174823%09red/bmor:692889%09red/bmor:100862760%09red/bmor:692820%09red/bmor:692821%09red/bmor:101740449%09red
bmor00310	Lysine degradation	9	35	0.000227784	0.00508741	101742950; 100862760; 101736107; 101743783; 101740694; 692820; 101742231; 692889; 101742724	http://www.genome.jp/kegg-bin/show_pathway?bmor00310/bmor:101740694%09red/bmor:101742231%09red/bmor:101742950%09red/bmor:101742724%09red/bmor:101736107%09red/bmor:692889%09red/bmor:101743783%09red/bmor:100862760%09red/bmor:692820%09red
bmor00520	Amino sugar and nucleotide sugar metabolism	11	53	0.000242258	0.00508741	692403; 100884166; 100101196; 101745028; 693032; 693039; 778462; 101746460; 101740507; 101744099; 101744821	http://www.genome.jp/kegg-bin/show_pathway?bmor00520/bmor:101744099%09red/bmor:778462%09red/bmor:101746460%09red/bmor:100884166%09red/bmor:100101196%09red/bmor:693032%09red/bmor:101744821%09red/bmor:693039%09red/bmor:101740507%09red/bmor:101745028%09red/bmor:692403%09red
bmor00640	Propanoate metabolism	6	19	0.00105647	0.0184882	100124423; 101737060; 101740449; 692820; 101740061; 101741452	http://www.genome.jp/kegg-bin/show_pathway?bmor00640/bmor:100124423%09red/bmor:101741452%09red/bmor:101737060%09red/bmor:101740061%09red/bmor:101740449%09red/bmor:692820%09red
bmor00410	beta-Alanine metabolism	6	23	0.0023994	0.0332654	101740694; 101740449; 692820; 101741452; 692889; 101737414	http://www.genome.jp/kegg-bin/show_pathway?bmor00410/bmor:101740694%09red/bmor:101741452%09red/bmor:101737414%09red/bmor:692889%09red/bmor:692820%09red/bmor:101740449%09red
bmor04141	Protein processing in endoplasmic reticulum	16	133	0.0025345	0.0332654	101736652; 101746623; 692990; 100126162; 101743710; 101735832; 692591; 101737095; 101741238; 692822; 101741436; 692420; 101735495; 692487; 100852386; 733093	http://www.genome.jp/kegg-bin/show_pathway?bmor04141/bmor:101743710%09red/bmor:101737095%09red/bmor:692990%09red/bmor:101741238%09red/bmor:101735495%09red/bmor:733093%09red/bmor:100126162%09red/bmor:692822%09red/bmor:101735832%09red/bmor:692487%09red/bmor:101746623%09red/bmor:692420%09red/bmor:692591%09red/bmor:101736652%09red/bmor:101741436%09red/bmor:100852386%09red
bmor04146	Peroxisome	14	113	0.00361253	0.0342929	101744242; 692757; 101737483; 101742560; 101744406; 101739283; 101741227; 692821; 101744723; 692823; 692751; 101735660; 101739179; 692639	http://www.genome.jp/kegg-bin/show_pathway?bmor04146/bmor:101742560%09red/bmor:101739283%09red/bmor:692821%09red/bmor:101737483%09red/bmor:101735660%09red/bmor:101741227%09red/bmor:101739179%09red/bmor:101744406%09red/bmor:692751%09red/bmor:692823%09red/bmor:101744723%09red/bmor:101744242%09red/bmor:692639%09red/bmor:692757%09red
bmor01200	Carbon metabolism	14	114	0.00387939	0.0342929	101736985; 692786; 733021; 101740956; 101737545; 101737567; 101743550; 778462; 692820; 692823; 101740061; 101738177; 101741452; 101747023	http://www.genome.jp/kegg-bin/show_pathway?bmor01200/bmor:101740956%09red/bmor:101743550%09red/bmor:101737545%09red/bmor:101737567%09red/bmor:101738177%09red/bmor:101747023%09red/bmor:101741452%09red/bmor:733021%09red/bmor:778462%09red/bmor:692786%09red/bmor:692823%09red/bmor:101740061%09red/bmor:101736985%09red/bmor:692820%09red
bmor00071	Fatty acid degradation	7	35	0.00388641	0.0342929	101744242; 100862760; 101740694; 101742560; 692820; 101741227; 692889	http://www.genome.jp/kegg-bin/show_pathway?bmor00071/bmor:101740694%09red/bmor:101742560%09red/bmor:101741227%09red/bmor:692889%09red/bmor:100862760%09red/bmor:692820%09red/bmor:101744242%09red
bmor00010	Glycolysis / Gluconeogenesis	8	45	0.00391919	0.0342929	100124423; 101740694; 101741280; 101743550; 778462; 692786; 101736196; 692889	http://www.genome.jp/kegg-bin/show_pathway?bmor00010/bmor:101740694%09red/bmor:101743550%09red/bmor:778462%09red/bmor:101736196%09red/bmor:101741280%09red/bmor:100124423%09red/bmor:692889%09red/bmor:692786%09red
bmor00604	Glycosphingolipid biosynthesis-ganglio series	4	11	0.00498982	0.0403024	100101196; 101745028; 100302607; 693032	http://www.genome.jp/kegg-bin/show_pathway?bmor00604/bmor:693032%09red/bmor:100101196%09red/bmor:100302607%09red/bmor:101745028%09red
bmor00511	Other glycan degradation	6	29	0.00639678	0.0447963	100101196; 101745028; 693032; 101743464; 100302607; 101746737	http://www.genome.jp/kegg-bin/show_pathway?bmor00511/bmor:101743464%09red/bmor:693032%09red/bmor:100101196%09red/bmor:101746737%09red/bmor:100302607%09red/bmor:101745028%09red
bmor00340	Histidine metabolism	4	12	0.00639947	0.0447963	101740694; 101745115; 692675; 692889	http://www.genome.jp/kegg-bin/show_pathway?bmor00340/bmor:101740694%09red/bmor:101745115%09red/bmor:692675%09red/bmor:692889%09red
bmor00650	Butanoate metabolism	4	13	0.00805011	0.0528288	100862760; 692821; 692820; 101740449	http://www.genome.jp/kegg-bin/show_pathway?bmor00650/bmor:100862760%09red/bmor:692820%09red/bmor:692821%09red/bmor:101740449%09red
bmor00051	Fructose and mannose metabolism	6	34	0.0123163	0.076071	101739565; 101743550; 101738115; 100529206; 101738177; 101738079	http://www.genome.jp/kegg-bin/show_pathway?bmor00051/bmor:101743550%09red/bmor:101738115%09red/bmor:101739565%09red/bmor:100529206%09red/bmor:101738177%09red/bmor:101738079%09red
bmor04068	FoxO signaling pathway	9	72	0.0169516	0.0988846	101737550; 100126162; 101741938; 100145904; 101745393; 101742570; 101739081; 100529216; 101741759	http://www.genome.jp/kegg-bin/show_pathway?bmor04068/bmor:101737550%09red/bmor:101741938%09red/bmor:101745393%09red/bmor:100145904%09red/bmor:100126162%09red/bmor:101739081%09red/bmor:100529216%09red/bmor:101742570%09red/bmor:101741759%09red
bmor00920	Sulfur metabolism	3	9	0.0183019	0.100356	105841811; 101743629; 101738358	http://www.genome.jp/kegg-bin/show_pathway?bmor00920/bmor:105841811%09red/bmor:101738358%09red/bmor:101743629%09red
bmor04142	Lysosome	12	113	0.0191154	0.100356	101744899; 100101196; 101745028; 693032; 732993; 101746583; 692390; 100302607; 101744032; 101740545; 692685; 101739402	http://www.genome.jp/kegg-bin/show_pathway?bmor04142/bmor:101740545%09red/bmor:100302607%09red/bmor:692390%09red/bmor:100101196%09red/bmor:101746583%09red/bmor:693032%09red/bmor:692685%09red/bmor:732993%09red/bmor:101744899%09red/bmor:101745028%09red/bmor:101744032%09red/bmor:101739402%09red
bmor00380	Tryptophan metabolism	5	29	0.0234969	0.108509	101740694; 692675; 692820; 692889; 100862760	http://www.genome.jp/kegg-bin/show_pathway?bmor00380/bmor:101740694%09red/bmor:100862760%09red/bmor:692820%09red/bmor:692675%09red/bmor:692889%09red
bmor04215	Apoptosis-multiple species	4	19	0.0237685	0.108509	100126162; 100529085; 100862752; 101738358	http://www.genome.jp/kegg-bin/show_pathway?bmor04215/bmor:100862752%09red/bmor:100529085%09red/bmor:101738358%09red/bmor:100126162%09red
bmor00531	Glycosaminoglycan degradation	4	19	0.0237685	0.108509	100101196; 101745028; 100302607; 693032	http://www.genome.jp/kegg-bin/show_pathway?bmor00531/bmor:693032%09red/bmor:100101196%09red/bmor:100302607%09red/bmor:101745028%09red
bmor00230	Purine metabolism	14	147	0.0260943	0.114162	101738997; 101744252; 692412; 733021; 101743020; 732910; 101742003; 101746046; 101741082; 101741402; 101744387; 692751; 692757; 101739179	http://www.genome.jp/kegg-bin/show_pathway?bmor00230/bmor:101741402%09red/bmor:101744252%09red/bmor:101746046%09red/bmor:101738997%09red/bmor:101739179%09red/bmor:733021%09red/bmor:101742003%09red/bmor:101744387%09red/bmor:101743020%09red/bmor:692751%09red/bmor:692757%09red/bmor:101741082%09red/bmor:692412%09red/bmor:732910%09red
bmor04145	Phagosome	9	80	0.0293891	0.123434	101741610; 101738908; 733058; 692428; 101746381; 101742268; 692432; 692431; 101740730	http://www.genome.jp/kegg-bin/show_pathway?bmor04145/bmor:101738908%09red/bmor:733058%09red/bmor:101741610%09red/bmor:692431%09red/bmor:692432%09red/bmor:101740730%09red/bmor:101746381%09red/bmor:101742268%09red/bmor:692428%09red
bmor00232	Caffeine metabolism	3	12	0.0339586	0.13714	692751; 692757; 101739179	http://www.genome.jp/kegg-bin/show_pathway?bmor00232/bmor:101739179%09red/bmor:692751%09red/bmor:692757%09red
bmor00670	One carbon pool by folate	3	13	0.0403184	0.156794	101743494; 101741082; 101741628	http://www.genome.jp/kegg-bin/show_pathway?bmor00670/bmor:101741082%09red/bmor:101741628%09red/bmor:101743494%09red
bmor00603	Glycosphingolipid biosynthesis-globo series	3	14	0.047233	0.177124	100101196; 101745028; 693032	http://www.genome.jp/kegg-bin/show_pathway?bmor00603/bmor:693032%09red/bmor:100101196%09red/bmor:101745028%09red
bmor04512	ECM-receptor interaction	4	25	0.0507329	0.182662	101739084; 101746167; 101742998; 101746347	http://www.genome.jp/kegg-bin/show_pathway?bmor04512/bmor:101746347%09red/bmor:101742998%09red/bmor:101746167%09red/bmor:101739084%09red
bmor01230	Biosynthesis of amino acids	8	76	0.0521892	0.182662	692823; 733021; 101740956; 101743306; 101737917; 101747023; 692786; 101743550	http://www.genome.jp/kegg-bin/show_pathway?bmor01230/bmor:101740956%09red/bmor:101743550%09red/bmor:101747023%09red/bmor:733021%09red/bmor:101737917%09red/bmor:692823%09red/bmor:692786%09red/bmor:101743306%09red
bmor00100	Steroid biosynthesis	3	15	0.0546882	0.182827	101739402; 101746101; 101740142	http://www.genome.jp/kegg-bin/show_pathway?bmor00100/bmor:101740142%09red/bmor:101746101%09red/bmor:101739402%09red
bmor00250	Alanine, aspartate and glutamate metabolism	5	38	0.0570104	0.182827	692995; 101740449; 101747023; 101743306; 101737917	http://www.genome.jp/kegg-bin/show_pathway?bmor00250/bmor:101747023%09red/bmor:101737917%09red/bmor:692995%09red/bmor:101740449%09red/bmor:101743306%09red
bmor03018	RNA degradation	7	64	0.0574599	0.182827	101742213; 100301502; 101739698; 101746197; 101746473; 101739199; 101741707	http://www.genome.jp/kegg-bin/show_pathway?bmor03018/bmor:101739698%09red/bmor:100301502%09red/bmor:101742213%09red/bmor:101746473%09red/bmor:101741707%09red/bmor:101746197%09red/bmor:101739199%09red
bmor00350	Tyrosine metabolism	3	16	0.0626671	0.193531	693082; 692675; 101747176	http://www.genome.jp/kegg-bin/show_pathway?bmor00350/bmor:693082%09red/bmor:101747176%09red/bmor:692675%09red
bmor04341	Hedgehog signaling pathway-fly	4	28	0.0685954	0.205786	101745289; 101740993; 101746466; 101747093	http://www.genome.jp/kegg-bin/show_pathway?bmor04341/bmor:101740993%09red/bmor:101747093%09red/bmor:101745289%09red/bmor:101746466%09red
bmor02010	ABC transporters	4	29	0.0751804	0.219276	101736702; 101740368; 101735691; 101738993	http://www.genome.jp/kegg-bin/show_pathway?bmor02010/bmor:101735691%09red/bmor:101740368%09red/bmor:101736702%09red/bmor:101738993%09red
bmor00020	Citrate cycle (TCA cycle)	5	42	0.0777295	0.220584	101740956; 101736985; 101737567; 692823; 101740061	http://www.genome.jp/kegg-bin/show_pathway?bmor00020/bmor:692823%09red/bmor:101740061%09red/bmor:101737567%09red/bmor:101736985%09red/bmor:101740956%09red
bmor00062	Fatty acid elongation	3	19	0.0895468	0.245821	100862760; 692820; 101744618	http://www.genome.jp/kegg-bin/show_pathway?bmor00062/bmor:100862760%09red/bmor:101744618%09red/bmor:692820%09red
bmor00983	Drug metabolism-other enzymes	6	58	0.0913048	0.245821	100862821; 101738973; 101737414; 692751; 692757; 101739179	http://www.genome.jp/kegg-bin/show_pathway?bmor00983/bmor:101739179%09red/bmor:101738973%09red/bmor:101737414%09red/bmor:692751%09red/bmor:100862821%09red/bmor:692757%09red
bmor04330	Notch signaling pathway	3	20	0.0994135	0.248878	101742770; 692561; 101746037	http://www.genome.jp/kegg-bin/show_pathway?bmor04330/bmor:101742770%09red/bmor:101746037%09red/bmor:692561%09red
bmor00030	Pentose phosphate pathway	3	20	0.0994135	0.248878	778462; 733021; 101743550	http://www.genome.jp/kegg-bin/show_pathway?bmor00030/bmor:733021%09red/bmor:101743550%09red/bmor:778462%09red
bmor04144	Endocytosis	10	119	0.099551	0.248878	733093; 101738908; 733058; 101745393; 101742650; 101747093; 101741584; 692822; 101739334; 101735832	http://www.genome.jp/kegg-bin/show_pathway?bmor04144/bmor:101741584%09red/bmor:101745393%09red/bmor:101742650%09red/bmor:101739334%09red/bmor:692822%09red/bmor:101735832%09red/bmor:733093%09red/bmor:733058%09red/bmor:101747093%09red/bmor:101738908%09red
bmor01212	Fatty acid metabolism	6	60	0.102215	0.249594	101744242; 100862760; 101742560; 693038; 101744618; 692820	http://www.genome.jp/kegg-bin/show_pathway?bmor01212/bmor:101742560%09red/bmor:693038%09red/bmor:101744618%09red/bmor:100862760%09red/bmor:692820%09red/bmor:101744242%09red
bmor00040	Pentose and glucuronate interconversions	6	61	0.107914	0.255952	101740694; 101739565; 100862821; 100529206; 692889; 101738079	http://www.genome.jp/kegg-bin/show_pathway?bmor00040/bmor:101740694%09red/bmor:692889%09red/bmor:101739565%09red/bmor:100862821%09red/bmor:100529206%09red/bmor:101738079%09red
bmor01210	2-Oxocarboxylic acid metabolism	3	21	0.109694	0.255952	101740956; 101747023; 692823	http://www.genome.jp/kegg-bin/show_pathway?bmor01210/bmor:692823%09red/bmor:101747023%09red/bmor:101740956%09red
bmor00561	Glycerolipid metabolism	5	50	0.129473	0.290235	101738177; 101740694; 101739565; 101739608; 692889	http://www.genome.jp/kegg-bin/show_pathway?bmor00561/bmor:101740694%09red/bmor:101738177%09red/bmor:101739565%09red/bmor:101739608%09red/bmor:692889%09red
bmor00061	Fatty acid biosynthesis	2	11	0.130093	0.290235	101742560; 693038	http://www.genome.jp/kegg-bin/show_pathway?bmor00061/bmor:101742560%09red/bmor:693038%09red
bmor00480	Glutathione metabolism	5	51	0.136831	0.290235	100141446; 100862776; 101742623; 692823; 692521	http://www.genome.jp/kegg-bin/show_pathway?bmor00480/bmor:101742623%09red/bmor:100862776%09red/bmor:692521%09red/bmor:100141446%09red/bmor:692823%09red
bmor04214	Apoptosis-fly	5	51	0.136831	0.290235	100529216; 100126162; 100529085; 100862752; 101738358	http://www.genome.jp/kegg-bin/show_pathway?bmor04214/bmor:100862752%09red/bmor:100529216%09red/bmor:100529085%09red/bmor:101738358%09red/bmor:100126162%09red
bmor03420	Nucleotide excision repair	4	37	0.138207	0.290235	101745815; 101744462; 733023; 101742003	http://www.genome.jp/kegg-bin/show_pathway?bmor03420/bmor:101744462%09red/bmor:733023%09red/bmor:101742003%09red/bmor:101745815%09red
bmor00500	Starch and sucrose metabolism	5	53	0.152082	0.31311	778462; 101740507; 101746747; 101739451; 100862821	http://www.genome.jp/kegg-bin/show_pathway?bmor00500/bmor:778462%09red/bmor:101746747%09red/bmor:101739451%09red/bmor:100862821%09red/bmor:101740507%09red
bmor00620	Pyruvate metabolism	4	41	0.17562	0.349461	100124423; 101740694; 692889; 101736985	http://www.genome.jp/kegg-bin/show_pathway?bmor00620/bmor:101740694%09red/bmor:692889%09red/bmor:101736985%09red/bmor:100124423%09red
bmor00760	Nicotinate and nicotinamide metabolism	2	14	0.182222	0.349461	101744387; 101746518	http://www.genome.jp/kegg-bin/show_pathway?bmor00760/bmor:101746518%09red/bmor:101744387%09red
bmor00770	Pantothenate and CoA biosynthesis	2	14	0.182222	0.349461	101736474; 101737414	http://www.genome.jp/kegg-bin/show_pathway?bmor00770/bmor:101737414%09red/bmor:101736474%09red
bmor03040	Spliceosome	9	122	0.190397	0.349461	101737321; 733093; 101742946; 732932; 101735832; 101746718; 101736496; 692822; 101739416	http://www.genome.jp/kegg-bin/show_pathway?bmor03040/bmor:101746718%09red/bmor:101742946%09red/bmor:101737321%09red/bmor:733093%09red/bmor:101736496%09red/bmor:101739416%09red/bmor:101735832%09red/bmor:732932%09red/bmor:692822%09red
bmor00052	Galactose metabolism	3	28	0.191101	0.349461	101739565; 101741280; 100302607	http://www.genome.jp/kegg-bin/show_pathway?bmor00052/bmor:100302607%09red/bmor:101739565%09red/bmor:101741280%09red
bmor00330	Arginine and proline metabolism	3	28	0.191101	0.349461	101740694; 101742584; 692889	http://www.genome.jp/kegg-bin/show_pathway?bmor00330/bmor:101740694%09red/bmor:692889%09red/bmor:101742584%09red
bmor04391	Hippo signaling pathway-fly	5	58	0.193036	0.349461	101741610; 692948; 100126162; 101739311; 101742798	http://www.genome.jp/kegg-bin/show_pathway?bmor04391/bmor:101739311%09red/bmor:100126162%09red/bmor:692948%09red/bmor:101741610%09red/bmor:101742798%09red
bmor00220	Arginine biosynthesis	3	29	0.203774	0.362649	101747023; 101743306; 101737917	http://www.genome.jp/kegg-bin/show_pathway?bmor00220/bmor:101747023%09red/bmor:101737917%09red/bmor:101743306%09red
bmor04013	MAPK signaling pathway-fly	6	78	0.226533	0.396434	100126162; 101741200; 101744813; 101746381; 100529216; 101747006	http://www.genome.jp/kegg-bin/show_pathway?bmor04013/bmor:101747006%09red/bmor:100529216%09red/bmor:100126162%09red/bmor:101741200%09red/bmor:101746381%09red/bmor:101744813%09red
bmor01040	Biosynthesis of unsaturated fatty acids	3	33	0.256097	0.440822	101744242; 101744618; 692820	http://www.genome.jp/kegg-bin/show_pathway?bmor01040/bmor:101744618%09red/bmor:692820%09red/bmor:101744242%09red
bmor00600	Sphingolipid metabolism	3	34	0.269472	0.442103	101746583; 101743464; 100302607	http://www.genome.jp/kegg-bin/show_pathway?bmor00600/bmor:101743464%09red/bmor:100302607%09red/bmor:101746583%09red
bmor03022	Basal transcription factors	3	34	0.269472	0.442103	101738468; 101744462; 101745815	http://www.genome.jp/kegg-bin/show_pathway?bmor03022/bmor:101744462%09red/bmor:101738468%09red/bmor:101745815%09red
bmor04350	TGF-beta signaling pathway	3	34	0.269472	0.442103	100174852; 101742798; 101741200	http://www.genome.jp/kegg-bin/show_pathway?bmor04350/bmor:101741200%09red/bmor:100174852%09red/bmor:101742798%09red
bmor00430	Taurine and hypotaurine metabolism	1	6	0.29554	0.471592	100862776	http://www.genome.jp/kegg-bin/show_pathway?bmor00430/bmor:100862776%09red
bmor00830	Retinol metabolism	3	36	0.296429	0.471592	101745050; 101739283; 100862821	http://www.genome.jp/kegg-bin/show_pathway?bmor00830/bmor:101739283%09red/bmor:101745050%09red/bmor:100862821%09red
bmor00630	Glyoxylate and dicarboxylate metabolism	3	38	0.323532	0.507028	101740956; 101736985; 101743217	http://www.genome.jp/kegg-bin/show_pathway?bmor00630/bmor:101740956%09red/bmor:101736985%09red/bmor:101743217%09red
bmor00981	Insect hormone biosynthesis	2	22	0.32853	0.507289	100307008; 101743036	http://www.genome.jp/kegg-bin/show_pathway?bmor00981/bmor:101743036%09red/bmor:100307008%09red
bmor00270	Cysteine and methionine metabolism	3	39	0.337093	0.512967	100124423; 101736985; 101742584	http://www.genome.jp/kegg-bin/show_pathway?bmor00270/bmor:101736985%09red/bmor:100124423%09red/bmor:101742584%09red
bmor04320	Dorso-ventral axis formation	2	23	0.346632	0.518549	692561; 100529216	http://www.genome.jp/kegg-bin/show_pathway?bmor04320/bmor:100529216%09red/bmor:692561%09red
bmor00970	Aminoacyl-tRNA biosynthesis	3	40	0.350638	0.518549	693097; 101740812; 101740700	http://www.genome.jp/kegg-bin/show_pathway?bmor00970/bmor:101740700%09red/bmor:101740812%09red/bmor:693097%09red
bmor00053	Ascorbate and aldarate metabolism	3	42	0.377617	0.550692	101740694; 692889; 100862821	http://www.genome.jp/kegg-bin/show_pathway?bmor00053/bmor:101740694%09red/bmor:692889%09red/bmor:100862821%09red
bmor04310	Wnt signaling pathway	4	64	0.425673	0.612269	101737550; 100126162; 101746381; 101745556	http://www.genome.jp/kegg-bin/show_pathway?bmor04310/bmor:101746381%09red/bmor:101745556%09red/bmor:101737550%09red/bmor:100126162%09red
bmor00360	Phenylalanine metabolism	1	11	0.451547	0.632165	692675	http://www.genome.jp/kegg-bin/show_pathway?bmor00360/bmor:692675%09red
bmor00512	Mucin type O-Glycan biosynthesis	1	11	0.451547	0.632165	101744145	http://www.genome.jp/kegg-bin/show_pathway?bmor00512/bmor:101744145%09red
bmor00590	Arachidonic acid metabolism	2	30	0.467408	0.637374	100862776; 732953	http://www.genome.jp/kegg-bin/show_pathway?bmor00590/bmor:732953%09red/bmor:100862776%09red
bmor04933	AGE-RAGE signaling pathway in diabetic complications	2	30	0.467408	0.637374	100126162; 101746381	http://www.genome.jp/kegg-bin/show_pathway?bmor04933/bmor:101746381%09red/bmor:100126162%09red
bmor00982	Drug metabolism-cytochrome P450	3	50	0.482149	0.649046	100141446; 692521; 100862821	http://www.genome.jp/kegg-bin/show_pathway?bmor00982/bmor:692521%09red/bmor:100141446%09red/bmor:100862821%09red
bmor00564	Glycerophospholipid metabolism	4	71	0.501339	0.666337	101741049; 101740604; 101739608; 101745523	http://www.genome.jp/kegg-bin/show_pathway?bmor00564/bmor:101739608%09red/bmor:101741049%09red/bmor:101745523%09red/bmor:101740604%09red
bmor00510	N-Glycan biosynthesis	2	34	0.530241	0.695942	101737095; 101745504	http://www.genome.jp/kegg-bin/show_pathway?bmor00510/bmor:101745504%09red/bmor:101737095%09red
bmor00980	Metabolism of xenobiotics by cytochrome P450	3	55	0.5431	0.704019	100141446; 692521; 100862821	http://www.genome.jp/kegg-bin/show_pathway?bmor00980/bmor:692521%09red/bmor:100141446%09red/bmor:100862821%09red
bmor03030	DNA replication	2	36	0.55971	0.716702	101742003; 733023	http://www.genome.jp/kegg-bin/show_pathway?bmor03030/bmor:733023%09red/bmor:101742003%09red
bmor00240	Pyrimidine metabolism	4	80	0.591549	0.742375	101744387; 101742003; 101738973; 101737414	http://www.genome.jp/kegg-bin/show_pathway?bmor00240/bmor:101737414%09red/bmor:101742003%09red/bmor:101744387%09red/bmor:101738973%09red
bmor04392	Hippo signaling pathway -multiple species	1	17	0.5939	0.742375	101739311	http://www.genome.jp/kegg-bin/show_pathway?bmor04392/bmor:101739311%09red
bmor03015	mRNA surveillance pathway	3	64	0.641506	0.776248	101742820; 101742327; 101746324	http://www.genome.jp/kegg-bin/show_pathway?bmor03015/bmor:101746324%09red/bmor:101742820%09red/bmor:101742327%09red
bmor03430	Mismatch repair	1	20	0.65057	0.776248	733023	http://www.genome.jp/kegg-bin/show_pathway?bmor03430/bmor:733023%09red
bmor00563	Glycosylphosphatidylinositol(GPI)-anchor biosynthesis	1	20	0.65057	0.776248	101741445	http://www.genome.jp/kegg-bin/show_pathway?bmor00563/bmor:101741445%09red
bmor00790	Folate biosynthesis	1	20	0.65057	0.776248	100270770	http://www.genome.jp/kegg-bin/show_pathway?bmor00790/bmor:100270770%09red
bmor04120	Ubiquitin mediated proteolysis	4	88	0.663077	0.778921	100862752; 101745393; 100852386; 101744919	http://www.genome.jp/kegg-bin/show_pathway?bmor04120/bmor:101745393%09red/bmor:100862752%09red/bmor:101744919%09red/bmor:100852386%09red
bmor03410	Base excision repair	1	21	0.667647	0.778921	101742003	http://www.genome.jp/kegg-bin/show_pathway?bmor03410/bmor:101742003%09red
bmor03008	Ribosome biogenesis in eukaryotes	3	69	0.68932	0.795369	101746473; 101735682; 101738050	http://www.genome.jp/kegg-bin/show_pathway?bmor03008/bmor:101746473%09red/bmor:101738050%09red/bmor:101735682%09red
bmor04080	Neuroactive ligand-receptor interaction	3	70	0.698286	0.796956	100174935; 100500925; 693054	http://www.genome.jp/kegg-bin/show_pathway?bmor04080/bmor:693054%09red/bmor:100174935%09red/bmor:100500925%09red
bmor00592	alpha-Linolenic acid metabolism	1	24	0.714037	0.797594	101744242	http://www.genome.jp/kegg-bin/show_pathway?bmor00592/bmor:101744242%09red
bmor04140	Regulation of autophagy	1	24	0.714037	0.797594	101741759	http://www.genome.jp/kegg-bin/show_pathway?bmor04140/bmor:101741759%09red
bmor04745	Phototransduction-fly	1	29	0.77743	0.855584	101741610	http://www.genome.jp/kegg-bin/show_pathway?bmor04745/bmor:101741610%09red
bmor00260	Glycine, serine and threonine metabolism	2	56	0.782248	0.855584	101743217; 101739276	http://www.genome.jp/kegg-bin/show_pathway?bmor00260/bmor:101739276%09red/bmor:101743217%09red
bmor03460	Fanconi anemia pathway	1	32	0.808512	0.875193	101738854	http://www.genome.jp/kegg-bin/show_pathway?bmor03460/bmor:101738854%09red
bmor03050	Proteasome	1	38	0.858272	0.919577	693113	http://www.genome.jp/kegg-bin/show_pathway?bmor03050/bmor:693113%09red
bmor04150	mTOR signaling pathway	3	97	0.872166	0.925024	100529216; 101741759; 100174852	http://www.genome.jp/kegg-bin/show_pathway?bmor04150/bmor:100529216%09red/bmor:100174852%09red/bmor:101741759%09red
bmor00562	Inositol phosphate metabolism	1	43	0.889716	0.934202	101742216	http://www.genome.jp/kegg-bin/show_pathway?bmor00562/bmor:101742216%09red
bmor00860	Porphyrin and chlorophyll metabolism	1	47	0.909774	0.945805	100862821	http://www.genome.jp/kegg-bin/show_pathway?bmor00860/bmor:100862821%09red
bmor04070	Phosphatidylinositol signaling system	1	51	0.926188	0.953429	101742216	http://www.genome.jp/kegg-bin/show_pathway?bmor04070/bmor:101742216%09red
bmor03013	RNA transport	3	122	0.947198	0.96559	101742327; 101745001; 101741532	http://www.genome.jp/kegg-bin/show_pathway?bmor03013/bmor:101741532%09red/bmor:101745001%09red/bmor:101742327%09red
bmor03010	Ribosome	2	126	0.987723	0.99555	692657; 693066	http://www.genome.jp/kegg-bin/show_pathway?bmor03010/bmor:692657%09red/bmor:693066%09red
bmor00190	Oxidative phosphorylation	2	149	0.99555	0.99555	101741235; 101737567	http://www.genome.jp/kegg-bin/show_pathway?bmor00190/bmor:101741235%09red/bmor:101737567%09red
