# Supplementary material for: Transcriptome analysis of the eggs of the silkworm pale red egg (rep-1) mutant at 36 hours after oviposition
Source: PLoS One. 2020 Aug 7;15(8):e0237242. doi: 10.1371/journal.pone.0237242 (PMC7413551; doi:10.1371/journal.pone.0237242)
Supplement: S6 Table — (XLSX) [file pone.0237242.s009.xlsx]

## Sheet: S6 Table
S6 Table Genes encoding chorion, CPGs, vitellogenin and ommochrome synthesis related enzymes
Term	Gene ID	RPKM of wildtype-1	RPKM of wildtype-2	RPKM of wildtype-3	RPKM of mutant-1	RPKM of mutant-2	RPKM of mutant-3	Log (Fold change)	P Value	FDR	Gene name	Chromosome	Description
chorion	101741368	0.428885	0.377508	0.301311	0.168342	0.415612	0.242595	-0.432147	0.280722	0.629575	LOC101741368	NW_004582812.1	chorion peroxidase-like
chorion	100141511	10.6167	10.0268	9.94262	8.82782	6.79313	7.88422	-0.427886	0.04254	0.243001	Erb.2	NW_004582034.1	chorion protein gene ErB.2
chorion	100141508	2.65359	2.33798	2.69347	2.14075	2.0973	2.46282	-0.246396	0.43268	0.755546	Era.2	NW_004582034.1	chorion protein gene ErA.2
chorion	693014	84.6819	77.6189	84.4599	86.324	69.119	76.1245	-0.138325	0.134344	0.449768	Gata-beta	NW_004581713.1	transcription factor BCFI
chorion	692780	0.712629	0.541727	0.572176	0.475514	0.467358	0.798282	-0.114619	0.72213	0.90972	C/EBP	NW_004581809.1	chorion specific C/EBP
chorion	692648	142.597	142.839	148.515	126.109	152.085	136.908	-0.112401	0.160969	0.489387	Cbz	NW_004582018.1	chorion b-ZIP transcription factor, transcript variant X1
chorion	100141509	1.41149	0.831281	0.955746	1.27425	0.83892	0.950561	-0.112153	0.811831	0.948436	Era.3	NW_004582034.1	chorion protein gene ErA.3
chorion	101740583	38.61	34.4834	34.2027	36.545	33.307	40.0933	-0.0122369	0.889416	0.971441	LOC101740583	NW_004581727.1	chorion peroxidase
CPG	100379468	0.906161	0.843563	0.713465	0.49464	0.377176	0.403179	-0.997862	0.000589213	0.011705	CPH28	NW_004582013.1	cuticular protein hypothetical 28
CPG	100379433	1.51903	1.13806	0.961952	0.813095	0.535674	0.658397	-0.897554	0.00305293	0.0414302	CPR34	NW_004582025.1	cuticular protein RR-1 motif 34
CPG	692406	0.666719	0.946585	1.01136	0.550306	0.385973	0.568539	-0.860694	0.0120595	0.106904	CPR93	NW_004582025.1	cuticular protein RR-2 motif 93
CPG	100379383	0.609404	0.791696	1.21365	0.64724	0.750549	0.274332	-0.700941	0.0983619	0.385165	CPR91	NW_004582025.1	cuticular protein RR-2 motif 91
CPG	101737336	0.247418	0.352902	0.266528	0.17869	0.175462	0.208279	-0.668446	0.0603849	0.298853	LOC101737336	NW_004581701.1	pro-resilin, transcript variant X2
CPG	101745386	0.444002	0.317783	0.215106	0.148457	0.266559	0.213939	-0.64072	0.0948132	0.378068	LOC101745386	NW_004582009.1	glycine-rich cell wall structural protein 1
CPG	100379514	2.48477	1.85971	1.05793	1.85437	1.29782	0.862034	-0.471051	0.194549	0.535378	CPG8	NW_004582009.1	cuticular protein glycine-rich 8
CPG	100379400	0.664229	0.611236	0.592869	0.575663	0.592179	0.28466	-0.40668	0.286012	0.63521	CPR73	NW_004582022.1	cuticular protein RR-2 motif 73
CPG	100379335	1.62642	1.04501	1.23664	1.21633	1.12448	1.15629	-0.206466	0.430497	0.75423	CPR143	NW_004581701.1	cuticular protein RR-2 motif 143
CPG	100379395	0.725014	0.391101	0.654049	0.586815	0.489675	0.554839	-0.170386	0.64721	0.876928	CPR78	NW_004581710.1	cuticular protein RR-2 motif 78
CPG	100146103	2.33937	2.27753	2.30875	2.66286	1.77465	2.07568	-0.138046	0.609335	0.856507	CPH31	NW_004582011.1	cuticular protein hypothetical 31
CPG	100379349	0.430119	0.286326	0.30279	0.421347	0.216331	0.322158	-0.137986	0.727619	0.911708	CPR130	NW_004582025.1	cuticular protein RR-2 motif 130, transcript variant X4
CPG	101738360	0.681299	0.731434	0.651314	0.69893	0.634448	0.66358	-0.0955297	0.748366	0.921336	LOC101738360	NW_004582025.1	uncharacterized LOC101738360
CPG	100379460	0.305283	0.369641	0.259628	0.188569	0.444932	0.258219	-0.0876296	0.82437	0.953301	CPR6	NW_004581708.1	cuticular protein RR-1 motif 6, transcript variant X1
CPG	101736027	34.6375	32.9705	31.3808	34.1194	31.8181	30.3467	-0.0868526	0.285162	0.634241	LOC101736027	NW_004582076.1	keratin, type I cytoskeletal 9
CPG	692496	1.27669	1.05468	0.948862	1.32282	1.07784	0.821587	-0.0715137	0.823094	0.952931	CPT2	NW_004582015.1	cuticular protein tweedle motif 2
CPG	100379420	0.800213	0.850918	0.560996	0.593983	0.696598	0.898168	-0.0540138	0.880625	0.97005	CPR51	NW_004581888.1	cuticular protein RR-1 motif 51, transcript variant X1
CPG	100379330	0.262505	0.319207	0.2092	0.270838	0.208956	0.330034	-0.011492	1	1	CPT1	NW_004582015.1	cuticular protein tweedle motif 1, transcript variant X1
CPG	101742309	17.8275	16.4267	16.328	16.9653	16.0613	19.9971	0.0203634	0.830527	0.955618	LOC101742309	NW_004582016.1	protein naked cuticle homolog
CPG	100379505	8.53491	6.19412	7.0073	9.29378	6.65589	7.00295	0.0312225	0.902465	0.974433	CPG19	NW_004581685.1	cuticular protein glycine-rich 19
CPG	101736515	9.87075	9.29647	9.72029	9.69758	9.77783	13.4268	0.139408	0.243757	0.591528	LOC101736515	NW_004581702.1	centromere/kinetochore protein zw10
CPG	692438	3.82013	3.58244	3.47793	5.35735	3.48611	3.72686	0.161257	0.481779	0.787691	CPR21	NW_004582014.1	cuticular protein RR-1 motif 21, transcript variant X1
CPG	692800	1.23659	0.625064	0.670072	1.25788	1.19986	0.493163	0.179421	0.655063	0.881177	CPR1	NW_004582027.1	cuticular protein RR-1 motif 1
CPG	100379506	219.524	215.723	326.506	290.097	325.103	311.165	0.233337	0.0741611	0.33624	CPG18	NW_004582035.1	cuticular protein glycine-rich 18
CPG	100379516	23.9705	26.251	31.5533	29.0083	41.0763	33.444	0.290871	0.0413038	0.2384	CPG6	NW_004581743.1	cuticular protein glycine-rich 6
CPG	101743858	0.856873	1.12766	0.907458	1.1146	1.15124	1.53008	0.344408	0.189116	0.526278	LOC101743858	NW_004582030.1	cGMP-gated cation channel alpha-1, transcript variant X5
CPG	100379193	352.765	325.253	317.439	437.696	511.452	392.299	0.382803	5.95667e-05	0.0018342	CPH43	NW_004582026.1	cuticular protein hypothetical 43
CPG	100379342	0.47905	0.472319	0.658227	0.957621	0.831986	0.654656	0.534105	0.134202	0.449597	CPR136	NW_004581778.1	cuticular protein RR-2 motif 136
CPG	100379415	0.207285	0.243733	0.212661	0.228716	0.272222	0.546395	0.609995	0.125854	0.435187	CPR56	NW_004581688.1	cuticular protein RR-1 motif 56, transcript variant X1
CPG	100379348	0.600422	0.480897	0.556108	0.923485	0.81105	0.867928	0.618894	0.0267435	0.180967	CPR131	NW_004581701.1	cuticular protein RR-2 motif 131, transcript variant X3
vitellogenin	101737326	2.12436	2.13711	2.2164	0.780128	0.437732	0.46843	-1.99943	5.55193e-11	5.43814e-09	LOC101737326	NW_004582300.1	microvitellogenin, transcript variant X1
vitellogenin	101737385	0.966233	0.682737	0.438118	0.389415	0.291336	0.264086	-1.18269	0.00174716	0.0269651	LOC101737385	NW_004581686.1	microvitellogenin
vitellogenin	101746088	297.091	323.125	336.031	325.991	344.314	324.512	0.0093154	0.903044	0.974433	LOC101746088	NW_004581686.1	low molecular mass 30 kDa lipoprotein 21G1-like, transcript variant X2
vitellogenin	101746510	2.94891	2.09229	2.48111	1.05741	0.874855	1.14946	-1.3353	4.1492e-07	2.33886e-05	LOC101746510	NW_004581686.1	low molecular mass 30 kDa lipoprotein 19G1-like, transcript variant X2
vitellogenin	110386138	1.9986	1.7524	1.20415	1.08938	0.7386	0.461733	-1.16019	0.000934308	0.0170732	LOC110386138	NW_004581686.1	microvitellogenin-like
ommochrome synthesis	692509	0.581913	0.54505	0.631656	0.422145	0.645683	0.485088	-0.222937	0.460514	0.775071	Kmo	NW_004581693.1	kynurenine 3-monooxygenase
ommochrome synthesis	692586	11.0627	10.3051	8.75393	12.8307	9.33535	11	0.0927905	0.454223	0.769852	wh3	NW_004581679.1	ATP dependent transmembrane transporter protein
ommochrome synthesis	100233161	0.0110584	0	0	0.0199665	0.0224066	0	-	-	-	Kynu	NW_004581723.1	kynureninase
ommochrome synthesis	100862765	13.7117	10.1631	9.83354	16.0896	14.1103	12.6464	-	-	-	w-2	NW_004581679.1	scarlet
ommochrome synthesis	101741261	32.9894	31.415	24.8897	29.5785	28.1176	25.4703	-0.148722	0.163805	0.49251	Bm-re	NW_004582016.1	major facilitator superfamily domain-containing protein 12-like, transcript variant X3
ommochrome synthesis	101744754	0.332446	0.263434	0.383704	0.341808	0.218297	0.204945	-0.417487	0.252686	0.601182	LOC101744754	NW_004581770.1	N-methyl-L-tryptophan oxidase
ommochrome synthesis	101745043	0.907002	1.17638	0.78582	0.909081	0.670471	0.568406	-0.464397	0.102983	0.393496	LOC101745043	NW_004582010.1	kynurenine formamidase, transcript variant X1
ommochrome synthesis	101746521	50.1155	55.6474	50.8813	50.7186	46.2481	45.2203	-	-	-	LOC101746521	NW_004581750.1	peroxidase
